# Supplementary material for: Genome-wide characterization of major latex protein gene family in peanut and expression analyses under drought and waterlogging stress
Source: Front Plant Sci. 2023 Apr 18;14:1152824. doi: 10.3389/fpls.2023.1152824 (PMC10151671; doi:10.3389/fpls.2023.1152824)
Supplement: Supplementary file 2 [file Table_1.xlsx]

## Sheet: Table S1
Table S1 Primer sequences for qRT-PCR
Gene name	Forward Primer (5'-3')	Reverse Primer (5'-3')
AhMLP1	TGTGCTTGTGTCAAATGGAGT	AGAAGAATGAGAACATCCTTATCGT
AhMLP5	GTGACCATCTTCACAAGGCAT	ACTTAACCTCAAGCCCAAAACG
AhMLP6	CGCAGTGGTGCAATCATGG	AACACAAAAGGCACACATGAA
AhMLP7	ACTCCATACGGCTACTTGGA	CATGATTGCACCACTGCGTT
AhMLP14	ACAATGATGGAGGTGCTTCGG	TCGATGTCGCAGCTTATGCC
AhMLP17	GGATGCTCATCTTCTCCAGGC	TCATTCCTCCATTTTGTCTCTTGT
AhMLP19	GGGTTTGTTTGCGTCATATGCT	GGCACCGTAACAAAAGAACCA
AhMLP26	AGACAATGGCACTGAGTGGT	CAGTGTTTAACCGAACCGCC
AhMLP31	TTGTCCCATATCTTGCATCAGA	AGCAGGTGCATGGATCACAA
AhMLP59	GTCGTGCGAGTATGAAAAGGC	AACACCAGCCATTCCTGCAA
Actin	GATTGGAATGGAAGCTGCTG	CGGTCAGCAATACCAGGGAA

## Sheet: Table S2
Table S2 List of MLP proteins identified in peanut and their characteristics
Gene name	Gene ID	Location	Start	End	Length	MW	pI
					(aa)	(Da)
AhMLP1	ArAhy.D236HJ	17	9570287	9571832	154	17859.3	5.12
AhMLP2	ArAhy.S1JDNK	07	7515881	7517263	154	17881.4	5.47
AhMLP3	ArAhy.NH8LJ7	17	9593460	9594596	154	17863.3	5.01
AhMLP4	ArAhy.XHYF9N	17	9525144	9526840	152	17656.1	5.83
AhMLP5	ArAhy.TZ0RIT	17	9478763	9480057	152	17487.8	5.34
AhMLP6	ArAhy.ED5BBM	07	7456193	7457426	152	17320.7	5.5
AhMLP7	ArAhy.R2H4JL	17	9505601	9506642	152	17385.7	5.49
AhMLP8	ArAhy.MYBU45	07	7369685	7371265	152	17556	5.2
AhMLP9	ArAhy.XN72HX	07	7415189	7416660	152	17571.9	5.63
AhMLP10	ArAhy.7PM8KV	07	7398370	7399808	152	17250.6	5.1
AhMLP11	ArAhy.I9NQTG	17	9410722	9412312	152	17609.1	6.59
AhMLP12	ArAhy.3A6XR1	17	9482835	9484272	152	17566.9	5.74
AhMLP13	ArAhy.BNMM5E	07	7358892	7360367	152	17581.2	6.59
AhMLP14	ArAhy.3D1CEA	08	41949574	41951392	153	17651.9	5.33
AhMLP15	ArAhy.RQ2DW4	17	9459204	9460683	152	17547.2	6.97
AhMLP16	ArAhy.GE8FJB	18	117673956	117677935	153	17545.7	5.4
AhMLP17	ArAhy.GFD9N3	18	117477619	117481347	153	17510.8	6.16
AhMLP18	ArAhy.1JKN9R	17	9337086	9338223	152	17475	7.02
AhMLP19	ArAhy.FRGP6V	08	41685406	41686902	153	17391.6	5.76
AhMLP20	ArAhy.K2YLLD	18	117126907	117128744	153	17333.5	5.66
AhMLP21	ArAhy.3C2BWJ	18	117143614	117145134	153	17237.5	5.89
AhMLP22	ArAhy.6721CL	08	41644770	41647346	153	17430.7	5.62
AhMLP23	ArAhy.5E2SWH	08	41695648	41697284	155	17703.9	5.73
AhMLP24	ArAhy.Q04Ah2	08	41918360	41921959	153	17398.7	5.95
AhMLP25	ArAhy.804D1R	7	7320144	7322115	152	17493	6.52
AhMLP26	ArAhy.GJ4Q3S	18	117451539	117454753	155	17683.8	5.4
AhMLP27	ArAhy.UWI1DT	18	117535008	117538332	154	17595.9	5.72
AhMLP28	ArAhy.67Y9C9	08	42804889	42806667	153	17608	6.23
AhMLP29	ArAhy.GLQ2UZ	08	42784851	42786662	153	17598	6.05
AhMLP30	ArAhy.CVDS0H	18	120298548	120300396	153	17518.8	6.04
AhMLP31	ArAhy.KQ2U05	08	42834318	42836216	153	17553.8	6.04
AhMLP32	ArAhy.0PC5WU	18	120265659	120267849	153	17361.8	6.23
AhMLP33	ArAhy.84ERH3	18	120261187	120262397	153	17417.8	6.49
AhMLP34	ArAhy.XX8GUS	08	42747725	42749525	153	17483.7	5.72
AhMLP35	ArAhy.BZG5F0	18	120042867	120044034	153	17636	6.49
AhMLP36	ArAhy.58NLN8	18	120628801	120630732	153	17449.7	6.23
AhMLP37	ArAhy.CC4WIG	18	120543797	120545607	153	17584.8	6.22
AhMLP38	ArAhy.IZV6R2	07	7345311	7347019	152	17556.1	6.1
AhMLP39	ArAhy.BF26J8	17	9383745	9385341	152	17542.1	6.1
AhMLP40	ArAhy.J3SX56	08	41654632	41656408	154	17543.9	6.04
AhMLP41	ArAhy.V9MVEL	08	42751726	42753538	153	17463	6.06
AhMLP42	ArAhy.5V07QU	18	117385738	117387364	154	17595	5.52
AhMLP43	ArAhy.HESX93	18	117362725	117365460	154	17654.1	5.69
AhMLP44	ArAhy.02ERGG	19	13810255	13812092	152	17151.5	6.2
AhMLP45	ArAhy.WH3HWC	09	10004637	10006508	152	17192.4	5.93
AhMLP46	ArAhy.EXHR95	10	115716319	115718220	154	17420.6	5.97
AhMLP47	ArAhy.TQH2IV	20	142468394	142470677	154	17344.5	5.97
AhMLP48	ArAhy.LHLG35	18	120426315	120427592	132	14982	6.58
AhMLP49	ArAhy.A983I4	17	9376717	9377013	98	11278	6.59
AhMLP50	ArAhy.T9G4II	17	9358816	9360154	169	19622.2	4.05
AhMLP51	ArAhy.N7ZBW4	17	9514267	9514903	64	7258.25	5.89
AhMLP52	ArAhy.GN4EK3	07	7468729	7469282	140	16240.9	8.87
AhMLP53	ArAhy.2BY84C	09	10144233	10145545	154	17869.5	5.79
AhMLP54	ArAhy.EH45H3	19	14094588	14095904	153	17635.2	5.81
AhMLP55	ArAhy.677WAC	19	14028488	14030430	156	17930.5	6.13
AhMLP56	ArAhy.M5NCE3	19	14047859	14049356	156	17933.3	5.08
AhMLP57	ArAhy.05WFIQ	10	115720166	115721161	97	10829.2	8.93
AhMLP58	ArAhy.M0DLFI	09	10110307	10113847	149	17379.2	8.37
AhMLP59	ArAhy.Q9SDJ5	09	10120902	10121907	130	15215.3	5.53
AhMLP60	ArAhy.LHUD2K	03	133471376	133473010	155	17416.9	5.1
AhMLP61	ArAhy.9J64GE	13	136104552	136106343	155	17366	5.45
AhMLP62	ArAhy.SKIU1M	03	133454321	133455734	155	17298.7	5.27
AhMLP63	ArAhy.WD2ETH	15	27343087	27345005	155	17357.5	5.3
AhMLP64	ArAhy.GR2U56	05	30524365	30526496	155	17357.5	5.3
AhMLP65	ArAhy.M7WURA	13	136097638	136101347	156	17246.4	4.96
AhMLP66	ArAhy.MDNW8J	03	133477373	133478838	139	15638.9	5.09
AhMLP67	ArAhy.HV6VTP	03	133467942	133469701	156	17262.5	4.97
AhMLP68	ArAhy.03DKLN	13	136117335	136118824	133	15050.2	5.5
AiMLP1	Araip.IC2LI	B07	8153755	8155094	152	17609.1	6.59
AiMLP2	Araip.RZZ5G	B07	8196538	8197586	152	17547.2	6.97
AiMLP3	Araip.J7G8Y	B07	8084011	8085274	152	17475	7.02
AiMLP4	Araip.IF21Z	B07	8122890	8131691	228	26346	5.67
AiMLP5	Araip.ESD8Q	B08	112385301	112387130	153	17333.5	5.66
AiMLP6	Araip.57QXL	B07	8289992	8291287	154	17859.3	5.12
AiMLP7	Araip.I6R1R	B07	8217133	8217918	152	17487.8	5.34
AiMLP8	Araip.A70M4	B07	8258157	8259289	152	17656.1	5.83
AiMLP9	Araip.T0HNQ	B08	112402999	112404606	153	17237.5	5.89
AiMLP10	Araip.V91WA	B08	115418289	115419961	153	17518.8	6.04
AiMLP11	Araip.NVZ0N	B08	115705446	115707082	153	17449.7	6.23
AiMLP12	Araip.7RY60	B07	8220698	8221986	152	17566.9	5.74
AiMLP13	Araip.ZNN15	B08	112704612	112707368	155	17683.8	5.4
AiMLP14	Araip.N03HN	B08	115382467	115384743	193	21931.2	6.53
AiMLP15	Araip.X0I1L	B08	115185213	115186778	153	17636	6.49
AiMLP16	Araip.LD7F4	B08	115379468	115380781	155	17602	6.49
AiMLP17	Araip.L0785	B08	112773743	112777320	154	17595.9	5.72
AiMLP18	Araip.5X8UP	B08	115629420	115630740	155	17757	6.22
AiMLP19	Araip.PHL6K	B08	112728446	112731760	152	17439.8	6.16
AiMLP20	Araip.7RD3S	B08	112890589	112894229	168	19156.5	5.3
AiMLP21	Araip.M4GWB	B07	8105795	8107092	102	11655.4	5.85
AiMLP22	Araip.8ZE1Y	B08	115526268	115527545	132	15048.9	5.76
AiMLP23	Araip.3R647	B07	8239509	8246672	188	21583.3	5.73
AiMLP24	Araip.K0TZJ	B09	13643825	13645465	152	17151.5	6.2
AiMLP25	Araip.K3SGA	B10	134775405	134777303	154	17344.5	5.97
AiMLP26	Araip.DQS6W	B09	13849440	13851115	156	17900.5	6.29
AiMLP27	Araip.EX3UF	B03	125623410	125625064	155	17366	5.45
AiMLP28	Araip.X2EME	B05	26247596	26249397	155	17357.5	5.3
AiMLP29	Araip.ITT7M	B03	125617314	125620627	156	17246.4	4.96
AiMLP30	Araip.I1HI9	B03	125650420	125651867	155	17248.7	5.53
AiMLP31	Araip.MPV6J	B03	125599745	125600678	136	15564.8	5.74
AdMLP1	Aradu.4Y5XC	A07	8268212	8269266	152	17581.2	6.59
AdMLP2	Aradu.ND8GF	A07	8353002	8354156	152	17618.2	6.52
AdMLP3	Aradu.Y2LEX	A07	8236804	8238512	152	17493	6.52
AdMLP4	Aradu.F91PV	A07	8254619	8255915	152	17556.1	6.1
AdMLP5	Aradu.DTN6E	A07	8278630	8279968	152	17628.1	5.11
AdMLP6	Aradu.GZ6FH	A08	39813600	39816271	153	17465.7	5.89
AdMLP7	Aradu.F32WE	A07	8459081	8460365	152	17320.7	5.5
AdMLP8	Aradu.5C90P	A07	8372114	8373441	152	17556	5.2
AdMLP9	Aradu.UV33A	A07	8471225	8472334	152	17628.1	5.59
AdMLP10	Aradu.YZC9C	A08	40809971	40813946	153	17503.7	5.89
AdMLP11	Aradu.D4Z5N	A08	39776887	39778341	153	17417.7	5.76
AdMLP12	Aradu.2T9JU	A08	39766604	3976819	155	17645.9	5.88
AdMLP13	Aradu.RV9CE	A08	40721420	40722931	153	17491.9	6.23
AdMLP14	Aradu.4E997	A08	40784092	40785569	153	17504.9	6.44
AdMLP15	Aradu.B0BP4	A07	8418893	8420389	152	17571.9	5.63
AdMLP16	Aradu.26XAX	A08	39799189	39800334	154	17499.9	6.04
AdMLP17	Aradu.LN5YC	A08	40681804	40683339	153	17453.8	5.88
AdMLP18	Aradu.P83G5	A08	40752019	40753467	153	17534.8	6.37
AdMLP19	Aradu.VF89S	A08	40685760	40687272	153	17394.9	6.06
AdMLP20	Aradu.C7050	A07	8402342	8403359	144	16357.5	5.07
AdMLP21	Aradu.XAD2K	A09	9837285	9838837	152	17079.3	5.93
AdMLP22	Aradu.A0K1D	A08	39833841	39840641	98	11298.8	5.07
AdMLP23	Aradu.Q1RFP	A09	13699787	13701737	155	17994.7	6.71
AdMLP24	Aradu.U3PH6	A09	9946933	9948883	155	17994.7	6.71
AdMLP25	Aradu.C87QN	A07	8348168	8350369	92	10619	5.34
AdMLP26	Aradu.CU3J7	A09	9970627	9972194	138	16042.2	6.15
AdMLP27	Aradu.2V7UE	A09	9956444	9957688	157	18167.6	5.45
AdMLP28	Aradu.VET9Z	A09	9993182	9993760	139	16062.6	6.75
AdMLP29	Aradu.RD2PV	A09	13691522	13693257	151	17383	6.79
AdMLP30	Aradu.E97J6	A10	107988953	107993758	114	12968.9	8.71
AdMLP31	Aradu.NR54J	A08	40716619	40718158	158	17120.6	9.66
AdMLP32	Aradu.PAQ91	A03	124921107	124928310	309	34457.3	5.04
AdMLP33	Aradu.YHD0I	A03	124904803	124905986	148	16572	5.27
AdMLP34	Aradu.FWS4A	A05	26061352	26063318	155	17357.5	5.3
AdMLP35	Aradu.TZ5MC	A03	124918148	124919399	156	17303.5	5.1
AdMLP36	Aradu.7A3K7	A03	124910407	124911511	140	15779	5.05

## Sheet: Table S3
Table S3 ID mapping table of MLP genes in different species
Gene ID	Gene name
arahy.Tifrunner.gnm1.ann1.D236HJ.1	AhMLP1
arahy.Tifrunner.gnm1.ann1.S1JDNK.1	AhMLP2
arahy.Tifrunner.gnm1.ann1.NH8LJ7.1	AhMLP3
arahy.Tifrunner.gnm1.ann1.XHYF9N.1	AhMLP4
arahy.Tifrunner.gnm1.ann1.TZ0RIT.1	AhMLP5
arahy.Tifrunner.gnm1.ann1.ED5BBM.1	AhMLP6
arahy.Tifrunner.gnm1.ann1.R2H4JL.1	AhMLP7
arahy.Tifrunner.gnm1.ann1.MYBU45.1	AhMLP8
arahy.Tifrunner.gnm1.ann1.XN72HX.1	AhMLP9
arahy.Tifrunner.gnm1.ann1.7PM8KV.1	AhMLP10
arahy.Tifrunner.gnm1.ann1.I9NQTG.1	AhMLP11
arahy.Tifrunner.gnm1.ann1.3A6XR1.1	AhMLP12
arahy.Tifrunner.gnm1.ann1.BNMM5E.1	AhMLP13
arahy.Tifrunner.gnm1.ann1.3D1CEA.1	AhMLP14
arahy.Tifrunner.gnm1.ann1.RQ2DW4.1	AhMLP15
arahy.Tifrunner.gnm1.ann1.GE8FJB.1	AhMLP16
arahy.Tifrunner.gnm1.ann1.GFD9N3.1	AhMLP17
arahy.Tifrunner.gnm1.ann1.1JKN9R.1	AhMLP18
arahy.Tifrunner.gnm1.ann1.FRGP6V.1	AhMLP19
arahy.Tifrunner.gnm1.ann1.K2YLLD.1	AhMLP20
arahy.Tifrunner.gnm1.ann1.3C2BWJ.1	AhMLP21
arahy.Tifrunner.gnm1.ann1.6721CL.1	AhMLP22
arahy.Tifrunner.gnm1.ann1.5E2SWH.1	AhMLP23
arahy.Tifrunner.gnm1.ann1.Q04AH2.1	AhMLP24
arahy.Tifrunner.gnm1.ann1.804D1R.1	AhMLP25
arahy.Tifrunner.gnm1.ann1.GJ4Q3S.1	AhMLP26
arahy.Tifrunner.gnm1.ann1.UWI1DT.1	AhMLP27
arahy.Tifrunner.gnm1.ann1.67Y9C9.1	AhMLP28
arahy.Tifrunner.gnm1.ann1.GLQ2UZ.1	AhMLP29
arahy.Tifrunner.gnm1.ann1.CVDS0H.1	AhMLP30
arahy.Tifrunner.gnm1.ann1.KQ2U05.1	AhMLP31
arahy.Tifrunner.gnm1.ann1.0PC5WU.1	AhMLP32
arahy.Tifrunner.gnm1.ann1.84ERH3.1	AhMLP33
arahy.Tifrunner.gnm1.ann1.XX8GUS.1	AhMLP34
arahy.Tifrunner.gnm1.ann1.BZG5F0.1	AhMLP35
arahy.Tifrunner.gnm1.ann1.58NLN8.1	AhMLP36
arahy.Tifrunner.gnm1.ann1.CC4WIG.1	AhMLP37
arahy.Tifrunner.gnm1.ann1.IZV6R2.1	AhMLP38
arahy.Tifrunner.gnm1.ann1.BF26J8.1	AhMLP39
arahy.Tifrunner.gnm1.ann1.J3SX56.1	AhMLP40
arahy.Tifrunner.gnm1.ann1.V9MVEL.1	AhMLP41
arahy.Tifrunner.gnm1.ann1.5V07QU.1	AhMLP42
arahy.Tifrunner.gnm1.ann1.HESX93.1	AhMLP43
arahy.Tifrunner.gnm1.ann1.02ERGG.1	AhMLP44
arahy.Tifrunner.gnm1.ann1.WH3HWC.1	AhMLP45
arahy.Tifrunner.gnm1.ann1.EXHR95.1	AhMLP46
arahy.Tifrunner.gnm1.ann1.TQH2IV.1	AhMLP47
arahy.Tifrunner.gnm1.ann1.LHLG35.1	AhMLP48
arahy.Tifrunner.gnm1.ann1.A983I4.1	AhMLP49
arahy.Tifrunner.gnm1.ann1.T9G4II.1	AhMLP50
arahy.Tifrunner.gnm1.ann1.N7ZBW4.1	AhMLP51
arahy.Tifrunner.gnm1.ann1.GN4EK3.1	AhMLP52
arahy.Tifrunner.gnm1.ann1.2BY84C.1	AhMLP53
arahy.Tifrunner.gnm1.ann1.EH45H3.1	AhMLP54
arahy.Tifrunner.gnm1.ann1.677WAC.1	AhMLP55
arahy.Tifrunner.gnm1.ann1.M5NCE3.1	AhMLP56
arahy.Tifrunner.gnm1.ann1.05WFIQ.1	AhMLP57
arahy.Tifrunner.gnm1.ann1.M0DLFI.1	AhMLP58
arahy.Tifrunner.gnm1.ann1.Q9SDJ5.1	AhMLP59
arahy.Tifrunner.gnm1.ann1.LHUD2K.1	AhMLP60
arahy.Tifrunner.gnm1.ann1.9J64GE.1	AhMLP61
arahy.Tifrunner.gnm1.ann1.SKIU1M.1	AhMLP62
arahy.Tifrunner.gnm1.ann1.WD2ETH.1	AhMLP63
arahy.Tifrunner.gnm1.ann1.GR2U56.1	AhMLP64
arahy.Tifrunner.gnm1.ann1.M7WURA.1	AhMLP65
arahy.Tifrunner.gnm1.ann1.MDNW8J.1	AhMLP66
arahy.Tifrunner.gnm1.ann1.HV6VTP.1	AhMLP67
arahy.Tifrunner.gnm1.ann1.03DKLN.1	AhMLP68
araip.K30076.gnm1.ann1.Araip.IC2LI.1	AiMLP1
araip.K30076.gnm1.ann1.Araip.RZZ5G.1	AiMLP2
araip.K30076.gnm1.ann1.Araip.J7G8Y.1	AiMLP3
araip.K30076.gnm1.ann1.Araip.IF21Z.1	AiMLP4
araip.K30076.gnm1.ann1.Araip.ESD8Q.1	AiMLP5
araip.K30076.gnm1.ann1.Araip.57QXL.1	AiMLP6
araip.K30076.gnm1.ann1.Araip.I6R1R.1	AiMLP7
araip.K30076.gnm1.ann1.Araip.A70M4.1	AiMLP8
araip.K30076.gnm1.ann1.Araip.T0HNQ.1	AiMLP9
araip.K30076.gnm1.ann1.Araip.V91WA.1	AiMLP10
araip.K30076.gnm1.ann1.Araip.NVZ0N.1	AiMLP11
araip.K30076.gnm1.ann1.Araip.7RY60.1	AiMLP12
araip.K30076.gnm1.ann1.Araip.ZNN15.1	AiMLP13
araip.K30076.gnm1.ann1.Araip.N03HN.1	AiMLP14
araip.K30076.gnm1.ann1.Araip.X0I1L.1	AiMLP15
araip.K30076.gnm1.ann1.Araip.LD7F4.1	AiMLP16
araip.K30076.gnm1.ann1.Araip.L0785.1	AiMLP17
araip.K30076.gnm1.ann1.Araip.5X8UP.1	AiMLP18
araip.K30076.gnm1.ann1.Araip.PHL6K.1	AiMLP19
araip.K30076.gnm1.ann1.Araip.7RD3S.1	AiMLP20
araip.K30076.gnm1.ann1.Araip.M4GWB.1	AiMLP21
araip.K30076.gnm1.ann1.Araip.8ZE1Y.1	AiMLP22
araip.K30076.gnm1.ann1.Araip.3R647.1	AiMLP23
araip.K30076.gnm1.ann1.Araip.K0TZJ.1	AiMLP24
araip.K30076.gnm1.ann1.Araip.K3SGA.1	AiMLP25
araip.K30076.gnm1.ann1.Araip.DQS6W.1	AiMLP26
araip.K30076.gnm1.ann1.Araip.EX3UF.1	AiMLP27
araip.K30076.gnm1.ann1.Araip.X2EME.1	AiMLP28
araip.K30076.gnm1.ann1.Araip.ITT7M.1	AiMLP29
araip.K30076.gnm1.ann1.Araip.I1HI9.1	AiMLP30
araip.K30076.gnm1.ann1.Araip.MPV6J.1	AiMLP31
aradu.V14167.gnm1.ann1.Aradu.4Y5XC.1	AdMLP1
aradu.V14167.gnm1.ann1.Aradu.ND8GF.1	AdMLP2
aradu.V14167.gnm1.ann1.Aradu.Y2LEX.1	AdMLP3
aradu.V14167.gnm1.ann1.Aradu.F91PV.1	AdMLP4
aradu.V14167.gnm1.ann1.Aradu.DTN6E.1	AdMLP5
aradu.V14167.gnm1.ann1.Aradu.GZ6FH.1	AdMLP6
aradu.V14167.gnm1.ann1.Aradu.F32WE.1	AdMLP7
aradu.V14167.gnm1.ann1.Aradu.5C90P.1	AdMLP8
aradu.V14167.gnm1.ann1.Aradu.UV33A.1	AdMLP9
aradu.V14167.gnm1.ann1.Aradu.YZC9C.1	AdMLP10
aradu.V14167.gnm1.ann1.Aradu.D4Z5N.1	AdMLP11
aradu.V14167.gnm1.ann1.Aradu.2T9JU.1	AdMLP12
aradu.V14167.gnm1.ann1.Aradu.RV9CE.1	AdMLP13
aradu.V14167.gnm1.ann1.Aradu.4E997.1	AdMLP14
aradu.V14167.gnm1.ann1.Aradu.B0BP4.1	AdMLP15
aradu.V14167.gnm1.ann1.Aradu.26XAX.1	AdMLP16
aradu.V14167.gnm1.ann1.Aradu.LN5YC.1	AdMLP17
aradu.V14167.gnm1.ann1.Aradu.P83G5.1	AdMLP18
aradu.V14167.gnm1.ann1.Aradu.VF89S.1	AdMLP19
aradu.V14167.gnm1.ann1.Aradu.C7050.1	AdMLP20
aradu.V14167.gnm1.ann1.Aradu.XAD2K.1	AdMLP21
aradu.V14167.gnm1.ann1.Aradu.A0K1D.1	AdMLP22
aradu.V14167.gnm1.ann1.Aradu.Q1RFP.1	AdMLP23
aradu.V14167.gnm1.ann1.Aradu.U3PH6.1	AdMLP24
aradu.V14167.gnm1.ann1.Aradu.C87QN.1	AdMLP25
aradu.V14167.gnm1.ann1.Aradu.CU3J7.1	AdMLP26
aradu.V14167.gnm1.ann1.Aradu.2V7UE.1	AdMLP27
aradu.V14167.gnm1.ann1.Aradu.VET9Z.1	AdMLP28
aradu.V14167.gnm1.ann1.Aradu.RD2PV.1	AdMLP29
aradu.V14167.gnm1.ann1.Aradu.E97J6.1	AdMLP30
aradu.V14167.gnm1.ann1.Aradu.NR54J.1	AdMLP31
aradu.V14167.gnm1.ann1.Aradu.PAQ91.1	AdMLP32
aradu.V14167.gnm1.ann1.Aradu.YHD0I.1	AdMLP33
aradu.V14167.gnm1.ann1.Aradu.FWS4A.1	AdMLP34
aradu.V14167.gnm1.ann1.Aradu.TZ5MC.1	AdMLP35
aradu.V14167.gnm1.ann1.Aradu.7A3K7.1	AdMLP36
AT1G70830	AtMLP1
AT1G70840	AtMLP2
AT1G70850	AtMLP3
AT1G70870	AtMLP4
AT1G70880	AtMLP5
AT1G70890	AtMLP6
AT5G28010	AtMLP7
AT1G23120	AtMLP8
AT1G23130	AtMLP9
AT1G35310	AtMLP10
AT1G35260	AtMLP11
AT1G30990	AtMLP12
AT1G14930	AtMLP13
AT1G14940	AtMLP14
AT1G14950	AtMLP15
AT1G14960	AtMLP16
AT4G23670	AtMLP17
AT4G23680	AtMLP18
AT3G26450	AtMLP19
AT3G26460	AtMLP20
AT2G01520	AtMLP21
AT2G01530	AtMLP22
AT4G14060	AtMLP23
G.soja v1.1|GlysoPI483463.20G013800.1.p	GlyMLP1
G.soja v1.1|GlysoPI483463.08G209500.1.p	GlyMLP2
G.soja v1.1|GlysoPI483463.15G188000.1.p	GlyMLP3
G.soja v1.1|GlysoPI483463.15G189300.1.p	GlyMLP4
G.soja v1.1|GlysoPI483463.08G209700.1.p	GlyMLP5
G.soja v1.1|GlysoPI483463.08G209600.1.p	GlyMLP6
G.soja v1.1|GlysoPI483463.16G069200.1.p	GlyMLP7
G.soja v1.1|GlysoPI483463.09G092800.1.p	GlyMLP8
G.soja v1.1|GlysoPI483463.15G229000.1.p	GlyMLP9
G.soja v1.1|GlysoPI483463.20G013800.1.p	GlyMLP10
G.soja v1.1|GlysoPI483463.15G228900.1.p	GlyMLP11
G.soja v1.1|GlysoPI483463.13G011500.1.p	GlyMLP12
G.soja v1.1|GlysoPI483463.09G083300.1.p	GlyMLP13
G.soja v1.1|GlysoPI483463.01G031400.1.p	GlyMLP14
G.soja v1.1|GlysoPI483463.02G028800.1.p	GlyMLP15
M.truncatula Mt4.0v1|Medtr8g045490.1	MtMLP1
M.truncatula Mt4.0v1|Medtr8g045570.1	MtMLP2
M.truncatula Mt4.0v1|Medtr8g045555.1	MtMLP3
M.truncatula Mt4.0v1|Medtr8g045695.1	MtMLP4
M.truncatula Mt4.0v1|Medtr8g045400.1	MtMLP5
M.truncatula Mt4.0v1|Medtr8g045520.1	MtMLP6
M.truncatula Mt4.0v1|Medtr8g045300.1	MtMLP7
M.truncatula Mt4.0v1|Medtr8g045735.1	MtMLP8
M.truncatula Mt4.0v1|Medtr8g045665.1	MtMLP9
M.truncatula Mt4.0v1|Medtr8g045640.1	MtMLP10
M.truncatula Mt4.0v1|Medtr8g045560.1	MtMLP11
M.truncatula Mt4.0v1|Medtr1g030810.1	MtMLP12
M.truncatula Mt4.0v1|Medtr1g030820.1	MtMLP13
M.truncatula Mt4.0v1|Medtr1g030840.1	MtMLP14
M.truncatula Mt4.0v1|Medtr8g012550.1	MtMLP15
M.truncatula Mt4.0v1|Medtr1g031640.1	MtMLP16

## Sheet: Table S4
Table S4 The collinearity relationships of the AhMLP genes in Arachis hypogaea
Gene pairs with segmental duplicated
AhMLP62==arahy.Tifrunner.gnm1.ann1.SKIU1M.1	AhMLP64==arahy.Tifrunner.gnm1.ann1.GR2U56.1
AhMLP67==arahy.Tifrunner.gnm1.ann1.HV6VTP.1	AhMLP65==arahy.Tifrunner.gnm1.ann1.M7WURA.1
AhMLP62==arahy.Tifrunner.gnm1.ann1.SKIU1M.1	AhMLP63==arahy.Tifrunner.gnm1.ann1.WD2ETH.1
AhMLP64==arahy.Tifrunner.gnm1.ann1.GR2U56.1	AhMLP65==arahy.Tifrunner.gnm1.ann1.M7WURA.1
AhMLP64==arahy.Tifrunner.gnm1.ann1.GR2U56.1	AhMLP63==arahy.Tifrunner.gnm1.ann1.WD2ETH.1
AhMLP25==arahy.Tifrunner.gnm1.ann1.804D1R.1	AhMLP18==arahy.Tifrunner.gnm1.ann1.1JKN9R.1
AhMLP10==arahy.Tifrunner.gnm1.ann1.7PM8KV.1	AhMLP5==arahy.Tifrunner.gnm1.ann1.TZ0RIT.1
AhMLP52==arahy.Tifrunner.gnm1.ann1.GN4EK3.1	AhMLP7==arahy.Tifrunner.gnm1.ann1.R2H4JL.1
AhMLP24==arahy.Tifrunner.gnm1.ann1.Q04AH2.1	AhMLP43==arahy.Tifrunner.gnm1.ann1.HESX93.1
AhMLP34==arahy.Tifrunner.gnm1.ann1.XX8GUS.1	AhMLP33==arahy.Tifrunner.gnm1.ann1.84ERH3.1
AhMLP28==arahy.Tifrunner.gnm1.ann1.67Y9C9.1	AhMLP30==arahy.Tifrunner.gnm1.ann1.CVDS0H.1
AhMLP22==arahy.Tifrunner.gnm1.ann1.6721CL.1	AhMLP21==arahy.Tifrunner.gnm1.ann1.3C2BWJ.1
AhMLP19==arahy.Tifrunner.gnm1.ann1.FRGP6V.1	AhMLP20==arahy.Tifrunner.gnm1.ann1.K2YLLD.1
AhMLP45==arahy.Tifrunner.gnm1.ann1.WH3HWC.1	AhMLP44==arahy.Tifrunner.gnm1.ann1.02ERGG.1
AhMLP58==arahy.Tifrunner.gnm1.ann1.M0DLFI.1	AhMLP55==arahy.Tifrunner.gnm1.ann1.677WAC.1
AhMLP46==arahy.Tifrunner.gnm1.ann1.EXHR95.1	AhMLP47==arahy.Tifrunner.gnm1.ann1.TQH2IV.1
AhMLP65==arahy.Tifrunner.gnm1.ann1.M7WURA.1	AhMLP63==arahy.Tifrunner.gnm1.ann1.WD2ETH.1

## Sheet: Table S5
Table S5 Motif of MLPs in peanut
Motif name	Motif Sequence	Motif logo	Length	E-value
Motif 1	IVIQAPAAKFFNJLAKQLHHVQNICERVHHAKLHZGDD		38	3.0e-2597
Motif 2	GASVKWTIEYEKINEBVEAPY		21	2.7e-1815
Motif 3	VTTCKETIESIDEENKTIKYNLFDGDISQHY		31	3.8e-2285
Motif 4	VGGSVKHWTYVIDGK		15	1.0e-994
Motif 5	MEFFDKSTKEIDAHL		15	1.8e-876
Motif 6	ASVVGKJEAEIEVKSBADKFWDAIRBFTTIFPKASPDIYKSIQIHZGDWK		50	4.2e-846
Motif 7	KVFKLILQVIEKNBG		15	1.0e-813
Motif 8	MALSGKLS		8	1.1e-477
Motif 9	VPGSVRKITLDEGNE		15	7.2e-50
Motif 10	CVLNLRSKYQLQSSSTFWQRNSTISKIFVKECMEPTCTKVMTGTALIRSN		50	1.1e-23
Motif 11	MTTSQVQKIETEFPIKADAKEFYDVFCNK		29	1.6e-16
Motif 12	MGEAAINTFLKVDHY		15	1.7e-16

## Sheet: Table S6
Table S6 Cis-acting elements in peanut MLP genes
Gene name	Cis-acting element	Sequence	The starting position	Termination of the position		Species	Function
AhMLP1	STRE	AGGGG	201	5	-	Arabidopsis thaliana
AhMLP1	TCA-element	CCATCTTTTT	419	9	+	Nicotiana tabacum	cis-acting element involved in salicylic acid responsiveness
AhMLP1	TATA-box	TATATA	131	6	+	Arabidopsis thaliana	core promoter element around -30 of transcription start
AhMLP1	TATA-box	ATATAA	132	6	+	Brassica oleracea	core promoter element around -30 of transcription start
AhMLP1	TATA-box	TATA	133	4	+	Arabidopsis thaliana	core promoter element around -30 of transcription start
AhMLP1	TATA-box	TATATAA	229	7	-	Arabidopsis thaliana	core promoter element around -30 of transcription start
AhMLP1	TATA-box	TATATA	230	6	+	Arabidopsis thaliana	core promoter element around -30 of transcription start
AhMLP1	TATA-box	ATATAT	231	6	+	Brassica napus	core promoter element around -30 of transcription start
AhMLP1	TATA-box	TATATA	232	6	+	Arabidopsis thaliana	core promoter element around -30 of transcription start
AhMLP1	TATA-box	TATA	234	4	+	Arabidopsis thaliana	core promoter element around -30 of transcription start
AhMLP1	TATA-box	ATATAA	273	6	+	Brassica oleracea	core promoter element around -30 of transcription start
AhMLP1	TATA-box	TATA	274	4	+	Arabidopsis thaliana	core promoter element around -30 of transcription start
AhMLP1	TATA-box	TATTTAAA	296	8	-	Arabidopsis thaliana	core promoter element around -30 of transcription start
AhMLP1	TATA-box	ATATAA	342	6	+	Brassica oleracea	core promoter element around -30 of transcription start
AhMLP1	TATA-box	TATA	343	4	+	Arabidopsis thaliana	core promoter element around -30 of transcription start
AhMLP1	TATA-box	TATA	399	4	+	Arabidopsis thaliana	core promoter element around -30 of transcription start
AhMLP1	TATA-box	TACAAAA	411	7	-	Oryza sativa	core promoter element around -30 of transcription start
AhMLP1	TATA-box	TATAA	463	5	-	Arabidopsis thaliana	core promoter element around -30 of transcription start
AhMLP1	TATA-box	TATA	464	4	+	Arabidopsis thaliana	core promoter element around -30 of transcription start
AhMLP1	TATA-box	ATTATA	554	6	+	Brassica napus	core promoter element around -30 of transcription start
AhMLP1	TATA-box	TATAA	555	5	-	Arabidopsis thaliana	core promoter element around -30 of transcription start
AhMLP1	TATA-box	TATA	556	4	+	Arabidopsis thaliana	core promoter element around -30 of transcription start
AhMLP1	TATA-box	TACAAAA	570	7	+	Oryza sativa	core promoter element around -30 of transcription start
AhMLP1	TATA-box	TATAAAA	635	7	-	Pisum sativum	core promoter element around -30 of transcription start
AhMLP1	TATA-box	TATAAA	636	6	-	Helianthus annuus	core promoter element around -30 of transcription start
AhMLP1	TATA-box	TATAA	637	5	-	Arabidopsis thaliana	core promoter element around -30 of transcription start
AhMLP1	TATA-box	TATA	638	4	+	Arabidopsis thaliana	core promoter element around -30 of transcription start
AhMLP1	TATA-box	ATATAT	649	6	+	Brassica napus	core promoter element around -30 of transcription start
AhMLP1	TATA-box	TATA	650	4	+	Arabidopsis thaliana	core promoter element around -30 of transcription start
AhMLP1	TATA-box	ATATAT	664	6	+	Brassica napus	core promoter element around -30 of transcription start
AhMLP1	TATA-box	TATA	665	4	+	Arabidopsis thaliana	core promoter element around -30 of transcription start
AhMLP1	TATA-box	TATAAAA	670	7	-	Pisum sativum	core promoter element around -30 of transcription start
AhMLP1	TATA-box	TATAAA	671	6	-	Helianthus annuus	core promoter element around -30 of transcription start
AhMLP1	TATA-box	TATAA	672	5	-	Arabidopsis thaliana	core promoter element around -30 of transcription start
AhMLP1	TATA-box	TATA	673	4	+	Arabidopsis thaliana	core promoter element around -30 of transcription start
AhMLP1	TATA-box	ATATAT	677	6	+	Brassica napus	core promoter element around -30 of transcription start
AhMLP1	TATA-box	TATA	678	4	+	Arabidopsis thaliana	core promoter element around -30 of transcription start
AhMLP1	TATA-box	TATAA	684	5	-	Arabidopsis thaliana	core promoter element around -30 of transcription start
AhMLP1	TATA-box	TATA	685	4	+	Arabidopsis thaliana	core promoter element around -30 of transcription start
AhMLP1	TATA-box	ATTATA	688	6	+	Brassica napus	core promoter element around -30 of transcription start
AhMLP1	TATA-box	TATATAA	689	7	-	Arabidopsis thaliana	core promoter element around -30 of transcription start
AhMLP1	TATA-box	TATATA	690	6	+	Arabidopsis thaliana	core promoter element around -30 of transcription start
AhMLP1	TATA-box	ATATAA	691	6	+	Brassica oleracea	core promoter element around -30 of transcription start
AhMLP1	TATA-box	TATA	692	4	+	Arabidopsis thaliana	core promoter element around -30 of transcription start
AhMLP1	TATA-box	TATAAAA	699	7	-	Pisum sativum	core promoter element around -30 of transcription start
AhMLP1	TATA-box	TATAAA	700	6	-	Helianthus annuus	core promoter element around -30 of transcription start
AhMLP1	TATA-box	TATATAA	701	7	-	Arabidopsis thaliana	core promoter element around -30 of transcription start
AhMLP1	TATA-box	TATATA	702	6	+	Arabidopsis thaliana	core promoter element around -30 of transcription start
AhMLP1	TATA-box	ATATAA	703	6	+	Brassica oleracea	core promoter element around -30 of transcription start
AhMLP1	TATA-box	TATA	704	4	+	Arabidopsis thaliana	core promoter element around -30 of transcription start
AhMLP1	TATA-box	ATTATA	717	6	+	Brassica napus	core promoter element around -30 of transcription start
AhMLP1	TATA-box	TATATAA	718	7	-	Arabidopsis thaliana	core promoter element around -30 of transcription start
AhMLP1	TATA-box	TATATA	719	6	+	Arabidopsis thaliana	core promoter element around -30 of transcription start
AhMLP1	TATA-box	ATATAT	720	6	+	Brassica napus	core promoter element around -30 of transcription start
AhMLP1	TATA-box	TATA	721	4	+	Arabidopsis thaliana	core promoter element around -30 of transcription start
AhMLP1	TATA-box	TATA	767	4	+	Arabidopsis thaliana	core promoter element around -30 of transcription start
AhMLP1	TATA-box	ATATAT	821	6	+	Brassica napus	core promoter element around -30 of transcription start
AhMLP1	TATA-box	TATA	822	4	+	Arabidopsis thaliana	core promoter element around -30 of transcription start
AhMLP1	TATA-box	ATATAT	831	6	+	Brassica napus	core promoter element around -30 of transcription start
AhMLP1	TATA-box	TATA	832	4	+	Arabidopsis thaliana	core promoter element around -30 of transcription start
AhMLP1	TATA-box	TATAAA	985	6	-	Helianthus annuus	core promoter element around -30 of transcription start
AhMLP1	TATA-box	TATAA	986	5	-	Arabidopsis thaliana	core promoter element around -30 of transcription start
AhMLP1	TATA-box	TATA	987	4	+	Arabidopsis thaliana	core promoter element around -30 of transcription start
AhMLP1	TATA-box	TATAA	1075	5	-	Arabidopsis thaliana	core promoter element around -30 of transcription start
AhMLP1	TATA-box	TATA	1076	4	-	Arabidopsis thaliana	core promoter element around -30 of transcription start
AhMLP1	TATA-box	ATTATA	1102	6	+	Brassica napus	core promoter element around -30 of transcription start
AhMLP1	TATA-box	TATAA	1103	5	-	Arabidopsis thaliana	core promoter element around -30 of transcription start
AhMLP1	TATA-box	TATA	1104	4	-	Arabidopsis thaliana	core promoter element around -30 of transcription start
AhMLP1	TATA-box	TATTTAAA	1106	8	+	Arabidopsis thaliana	core promoter element around -30 of transcription start
AhMLP1	TATA-box	TATAAGAA	1191	8	-	Zea mays	core promoter element around -30 of transcription start
AhMLP1	TATA-box	TATAA	1194	5	-	Arabidopsis thaliana	core promoter element around -30 of transcription start
AhMLP1	TATA-box	TATA	1195	4	-	Arabidopsis thaliana	core promoter element around -30 of transcription start
AhMLP1	TATA-box	ATATAT	1221	6	-	Brassica napus	core promoter element around -30 of transcription start
AhMLP1	TATA-box	TATATA	1222	6	-	Arabidopsis thaliana	core promoter element around -30 of transcription start
AhMLP1	TATA-box	ATATAT	1223	6	-	Brassica napus	core promoter element around -30 of transcription start
AhMLP1	TATA-box	TATA	1224	4	-	Arabidopsis thaliana	core promoter element around -30 of transcription start
AhMLP1	TATA-box	TATAAAT	1237	7	-	Brassica juncea	core promoter element around -30 of transcription start
AhMLP1	TATA-box	TATAAA	1238	6	-	Helianthus annuus	core promoter element around -30 of transcription start
AhMLP1	TATA-box	TATAA	1239	5	-	Arabidopsis thaliana	core promoter element around -30 of transcription start
AhMLP1	TATA-box	TATA	1240	4	-	Arabidopsis thaliana	core promoter element around -30 of transcription start
AhMLP1	TATA-box	ATATAT	1298	6	-	Brassica napus	core promoter element around -30 of transcription start
AhMLP1	TATA-box	TATA	1299	4	-	Arabidopsis thaliana	core promoter element around -30 of transcription start
AhMLP1	TATA-box	TATTTAAA	1355	8	+	Arabidopsis thaliana	core promoter element around -30 of transcription start
AhMLP1	TATA-box	TATA	1394	4	-	Arabidopsis thaliana	core promoter element around -30 of transcription start
AhMLP1	TATA-box	TACATAAA	1396	8	+	Oryza sativa	core promoter element around -30 of transcription start
AhMLP1	TATA-box	ATATAT	1482	6	-	Brassica napus	core promoter element around -30 of transcription start
AhMLP1	TATA-box	TATATA	1483	6	-	Arabidopsis thaliana	core promoter element around -30 of transcription start
AhMLP1	TATA-box	ATATAA	1484	6	+	Brassica oleracea	core promoter element around -30 of transcription start
AhMLP1	TATA-box	TATA	1485	4	-	Arabidopsis thaliana	core promoter element around -30 of transcription start
AhMLP1	TATA-box	TATA	1568	4	-	Arabidopsis thaliana	core promoter element around -30 of transcription start
AhMLP1	TATA-box	TATTTAAA	1668	8	+	Arabidopsis thaliana	core promoter element around -30 of transcription start
AhMLP1	TATA-box	TATA	1774	4	-	Arabidopsis thaliana	core promoter element around -30 of transcription start
AhMLP1	TATA-box	TATA	1878	4	-	Arabidopsis thaliana	core promoter element around -30 of transcription start
AhMLP1	TATA-box	TATAA	1891	5	-	Arabidopsis thaliana	core promoter element around -30 of transcription start
AhMLP1	TATA-box	TATA	1892	4	-	Arabidopsis thaliana	core promoter element around -30 of transcription start
AhMLP1	TATA-box	TATA	1903	4	-	Arabidopsis thaliana	core promoter element around -30 of transcription start
AhMLP1	TATA-box	taTATAAAtc	1934	9	-	Arabidopsis thaliana	core promoter element around -30 of transcription start
AhMLP1	TATA-box	TATAAAT	1935	7	-	Brassica juncea	core promoter element around -30 of transcription start
AhMLP1	TATA-box	TATAAA	1936	6	-	Helianthus annuus	core promoter element around -30 of transcription start
AhMLP1	TATA-box	TATATAA	1937	7	-	Arabidopsis thaliana	core promoter element around -30 of transcription start
AhMLP1	TATA-box	TATATA	1938	6	-	Arabidopsis thaliana	core promoter element around -30 of transcription start
AhMLP1	TATA-box	TATA	1940	4	-	Arabidopsis thaliana	core promoter element around -30 of transcription start
AhMLP1	TATA-box	TATACA	1983	6	-	Helianthus annuus	core promoter element around -30 of transcription start
AhMLP1	TATA-box	TATA	1985	4	-	Arabidopsis thaliana	core promoter element around -30 of transcription start
AhMLP1	TATA	TATAAAAT	1878	8	+	Arabidopsis thaliana
AhMLP1	Myb	TAACTG	1855	6	-	Arabidopsis thaliana
AhMLP1	AT-rich element	ATAGAAATCAA	768	10	+	Glycine max	binding site of AT-rich DNA binding protein (ATBP-1)
AhMLP1	GA-motif	ATAGATAA	1150	8	+	Arabidopsis thaliana	part of a light responsive element
AhMLP1	Box 4	ATTAAT	303	6	+	Petroselinum crispum	part of a conserved DNA module involved in light responsiveness
AhMLP1	Box 4	ATTAAT	360	6	+	Petroselinum crispum	part of a conserved DNA module involved in light responsiveness
AhMLP1	Box 4	ATTAAT	440	6	+	Petroselinum crispum	part of a conserved DNA module involved in light responsiveness
AhMLP1	Box 4	ATTAAT	1455	6	-	Petroselinum crispum	part of a conserved DNA module involved in light responsiveness
AhMLP1	Box 4	ATTAAT	1703	6	-	Petroselinum crispum	part of a conserved DNA module involved in light responsiveness
AhMLP1	TC-rich repeats	ATTCTCTAAC	653	9	+	Nicotiana tabacum	cis-acting element involved in defense and stress responsiveness
AhMLP1	ABRE4	CACGTA	763	6	+	Zea mays
AhMLP1	AT~TATA-box	TATATA	131	6	+	Arabidopsis thaliana
AhMLP1	AT~TATA-box	TATATA	230	6	+	Arabidopsis thaliana
AhMLP1	AT~TATA-box	TATATA	232	6	+	Arabidopsis thaliana
AhMLP1	AT~TATA-box	TATATA	690	6	+	Arabidopsis thaliana
AhMLP1	AT~TATA-box	TATATAAA	700	8	-	Arabidopsis thaliana
AhMLP1	AT~TATA-box	TATATA	702	6	+	Arabidopsis thaliana
AhMLP1	AT~TATA-box	TATATA	719	6	+	Arabidopsis thaliana
AhMLP1	AT~TATA-box	TATATA	1222	6	-	Arabidopsis thaliana
AhMLP1	AT~TATA-box	TATATA	1483	6	-	Arabidopsis thaliana
AhMLP1	AT~TATA-box	TATATAAA	1936	8	-	Arabidopsis thaliana
AhMLP1	AT~TATA-box	TATATA	1938	6	-	Arabidopsis thaliana
AhMLP1	MBSI	aaaAaaC(G/C)GTTA	416	10.5	-	Petunia hybrida	MYB binding site involved in flavonoid biosynthetic genes regulation
AhMLP1	Unnamed__4	CTCC	888	4	+	Petroselinum hortense
AhMLP1	Unnamed__4	CTCC	1318	4	+	Petroselinum hortense
AhMLP1	Unnamed__4	CTCC	1418	4	-	Petroselinum hortense
AhMLP1	Unnamed__4	CTCC	1423	4	-	Petroselinum hortense
AhMLP1	Unnamed__4	CTCC	1527	4	+	Petroselinum hortense
AhMLP1	Unnamed__4	CTCC	1535	4	+	Petroselinum hortense
AhMLP1	Myc	TCTCTTA	470	7	-	Arabidopsis thaliana
AhMLP1	Myc	TCTCTTA	1487	7	-	Arabidopsis thaliana
AhMLP1	HD-Zip 1	CAAT(A/T)ATTG	789	8	+	Arabidopsis thaliana	element involved in differentiation of the palisade mesophyll cells
AhMLP1	HD-Zip 1	CAAT(A/T)ATTG	804	8.5	+	Arabidopsis thaliana	element involved in differentiation of the palisade mesophyll cells
AhMLP1	Gap-box	CAAATGAA(A/G)A	428	9	-	Arabidopsis thaliana	part of a light responsive element
AhMLP1	G-box	TACGTG	763	6	-	Arabidopsis thaliana	cis-acting regulatory element involved in light responsiveness
AhMLP1	GT1-motif	GGTTAAT	1344	7	+	Avena sativa	light responsive element
AhMLP1	MYB-like sequence	TAACCA	416	6	+	Arabidopsis thaliana
AhMLP1	MYB-like sequence	TAACCA	836	6	-	Arabidopsis thaliana
AhMLP1	MYB-like sequence	TAACCA	1343	6	-	Arabidopsis thaliana
AhMLP1	AAGAA-motif	GAAAGAA	1762	7	+	Avena sativa
AhMLP1		motif_sequence	4	4	+	organism	short_function
AhMLP1		motif_sequence	99	4	-	organism	short_function
AhMLP1		motif_sequence	1179	4	+	organism	short_function
AhMLP1		motif_sequence	1841	4	+	organism	short_function
AhMLP1	TCT-motif	TCTTAC	535	6	+	Arabidopsis thaliana	part of a light responsive element
AhMLP1	ERE	ATTTCATA	393	8	+	Nicotiana glutinos
AhMLP1	ERE	ATTTTAAA	954	8	-	Nicotiana glutinos
AhMLP1	ERE	ATTTTAAA	1357	8	-	Nicotiana glutinos
AhMLP1	ERE	ATTTTAAA	1670	8	-	Nicotiana glutinos
AhMLP1	ERE	ATTTTAAA	1748	8	-	Nicotiana glutinos
AhMLP1	box S	AGCCACC	1957	7	-	Arabidopsis thaliana
AhMLP1	ABRE	ACGTG	763	5	-	Arabidopsis thaliana	cis-acting element involved in the abscisic acid responsiveness
AhMLP1	MYB	CAACCA	148	6	-	Arabidopsis thaliana
AhMLP1	MYB	TAACCA	416	6	+	Arabidopsis thaliana
AhMLP1	MYB	TAACCA	836	6	-	Arabidopsis thaliana
AhMLP1	MYB	TAACCA	1343	6	-	Arabidopsis thaliana
AhMLP1	TCA	TCATCTTCAT	97	9	-	Pisum sativum
AhMLP1	TCA	TCATCTTCAT	1555	9	-	Pisum sativum
AhMLP1	CAAT-box	CAAAT	173	5	-	Pisum sativum	common cis-acting element in promoter and enhancer regions
AhMLP1	CAAT-box	CAAAT	221	5	-	Pisum sativum	common cis-acting element in promoter and enhancer regions
AhMLP1	CAAT-box	CAAT	293	4	+	Nicotiana glutinosa
AhMLP1	CAAT-box	CAAAT	319	5	+	Pisum sativum	common cis-acting element in promoter and enhancer regions
AhMLP1	CAAT-box	CAAAT	390	5	+	Pisum sativum	common cis-acting element in promoter and enhancer regions
AhMLP1	CAAT-box	CAAAT	433	5	-	Pisum sativum	common cis-acting element in promoter and enhancer regions
AhMLP1	CAAT-box	CAAT	459	4	-	Nicotiana glutinosa
AhMLP1	CAAT-box	CAAT	495	4	-	Nicotiana glutinosa
AhMLP1	CAAT-box	CAAT	543	4	-	Nicotiana glutinosa
AhMLP1	CAAT-box	CAAAT	579	5	-	Pisum sativum	common cis-acting element in promoter and enhancer regions
AhMLP1	CAAT-box	CAAAT	587	5	+	Pisum sativum	common cis-acting element in promoter and enhancer regions
AhMLP1	CAAT-box	CAAT	662	4	+	Nicotiana glutinosa
AhMLP1	CAAT-box	CAAT	729	4	-	Nicotiana glutinosa
AhMLP1	CAAT-box	CAAT	789	4	+	Nicotiana glutinosa
AhMLP1	CAAT-box	CAAT	794	4	-	Nicotiana glutinosa
AhMLP1	CAAT-box	CAAT	804	4	+	Nicotiana glutinosa
AhMLP1	CAAT-box	CAAT	809	4	-	Nicotiana glutinosa
AhMLP1	CAAT-box	CAAT	859	4	+	Nicotiana glutinosa
AhMLP1	CAAT-box	CAAT	873	4	+	Nicotiana glutinosa
AhMLP1	CAAT-box	CAAAT	948	5	+	Pisum sativum	common cis-acting element in promoter and enhancer regions
AhMLP1	CAAT-box	CCAAT	1123	5	-	Arabidopsis thaliana	common cis-acting element in promoter and enhancer regions
AhMLP1	CAAT-box	CAAT	1136	4	+	Nicotiana glutinosa
AhMLP1	CAAT-box	CAAAT	1142	5	+	Pisum sativum	common cis-acting element in promoter and enhancer regions
AhMLP1	CAAT-box	CAAT	1148	4	+	Nicotiana glutinosa
AhMLP1	CAAT-box	CAAT	1227	4	-	Nicotiana glutinosa
AhMLP1	CAAT-box	CAAT	1313	4	-	Nicotiana glutinosa
AhMLP1	CAAT-box	CAAT	1371	4	+	Nicotiana glutinosa
AhMLP1	CAAT-box	CAAT	1411	4	+	Nicotiana glutinosa
AhMLP1	CAAT-box	CAAT	1467	4	-	Nicotiana glutinosa
AhMLP1	CAAT-box	CAAAT	1508	5	-	Pisum sativum	common cis-acting element in promoter and enhancer regions
AhMLP1	CAAT-box	CCAAT	1537	5	+	Arabidopsis thaliana	common cis-acting element in promoter and enhancer regions
AhMLP1	CAAT-box	CAAT	1538	4	+	Nicotiana glutinosa
AhMLP1	CAAT-box	CAAT	1553	4	+	Nicotiana glutinosa
AhMLP1	CAAT-box	CAAT	1585	4	+	Nicotiana glutinosa
AhMLP1	CAAT-box	CAAAT	1635	5	-	Pisum sativum	common cis-acting element in promoter and enhancer regions
AhMLP1	CAAT-box	CAAAT	1768	5	-	Pisum sativum	common cis-acting element in promoter and enhancer regions
AhMLP1	CAAT-box	CAAT	1908	4	-	Nicotiana glutinosa
AhMLP1	CAAT-box	CAAAT	1944	5	+	Pisum sativum	common cis-acting element in promoter and enhancer regions
AhMLP1	CAAT-box	CCAAT	1954	5	-	Arabidopsis thaliana	common cis-acting element in promoter and enhancer regions
AhMLP1	MYC	CATTTG	432	6	+	Arabidopsis thaliana
AhMLP1	GATA-motif	AAGATAAGATT	1651	10	+	Arabidopsis thaliana	part of a light responsive element
AhMLP1	ARE	AAACCA	1053	6	+	Zea mays	cis-acting regulatory element essential for the anaerobic induction
AhMLP1	ARE	AAACCA	1125	6	-	Zea mays	cis-acting regulatory element essential for the anaerobic induction
AhMLP1	ARE	AAACCA	1922	6	+	Zea mays	cis-acting regulatory element essential for the anaerobic induction
AhMLP1	Unnamed__1	CGTGG	762	5	-	Zea mays
AhMLP1	Unnamed__1	CGTGG	923	5	-	Zea mays
AhMLP1	AE-box	AGAAACAA	864	8	-	Arabidopsis thaliana	part of a module for light response
AhMLP1	ABRE3a	TACGTG	763	6	-	Zea mays
AhMLP10	circadian	CAAAGATATC	1847	9	-	Lycopersicon esculentum	cis-acting regulatory element involved in circadian control
AhMLP10	HD-Zip 1	CAAT(A/T)ATTG	1910	8.5	-	Arabidopsis thaliana	element involved in differentiation of the palisade mesophyll cells
AhMLP10	G-box	TACGTG	59	6	-	Arabidopsis thaliana	cis-acting regulatory element involved in light responsiveness
AhMLP10	MRE	AACCTAA	64	7	+	Petroselinum crispum	MYB binding site involved in light responsiveness
AhMLP10	Box 4	ATTAAT	346	6	+	Petroselinum crispum	part of a conserved DNA module involved in light responsiveness
AhMLP10	Box 4	ATTAAT	358	6	+	Petroselinum crispum	part of a conserved DNA module involved in light responsiveness
AhMLP10	TC-rich repeats	GTTTTCTTAC	837	9	-	Nicotiana tabacum	cis-acting element involved in defense and stress responsiveness
AhMLP10	ABRE4	CACGTA	59	6	+	Zea mays
AhMLP10	CARE	CAACTCCC	1359	8	+	Oryza sativa
AhMLP10	AT~TATA-box	TATATA	45	6	+	Arabidopsis thaliana
AhMLP10	AT~TATA-box	TATATA	47	6	+	Arabidopsis thaliana
AhMLP10	AT~TATA-box	TATATA	212	6	+	Arabidopsis thaliana
AhMLP10	AT~TATA-box	TATATA	214	6	+	Arabidopsis thaliana
AhMLP10	AT~TATA-box	TATATA	216	6	+	Arabidopsis thaliana
AhMLP10	AT~TATA-box	TATATA	254	6	+	Arabidopsis thaliana
AhMLP10	AT~TATA-box	TATATA	256	6	+	Arabidopsis thaliana
AhMLP10	AT~TATA-box	TATATAAA	1742	8	-	Arabidopsis thaliana
AhMLP10	AT~TATA-box	TATATA	1744	6	-	Arabidopsis thaliana
AhMLP10	as-1	TGACG	1094	5	-	Arabidopsis thaliana
AhMLP10	as-1	TGACG	1933	5	+	Arabidopsis thaliana
AhMLP10	Unnamed__4	CTCC	784	4	-	Petroselinum hortense
AhMLP10	Unnamed__4	CTCC	876	4	+	Petroselinum hortense
AhMLP10	Unnamed__4	CTCC	911	4	-	Petroselinum hortense
AhMLP10	Unnamed__4	CTCC	1070	4	+	Petroselinum hortense
AhMLP10	Unnamed__4	CTCC	1362	4	+	Petroselinum hortense
AhMLP10	Unnamed__4	CTCC	1451	4	+	Petroselinum hortense
AhMLP10	CGTCA-motif	CGTCA	1094	5	+	Hordeum vulgare	cis-acting regulatory element involved in the MeJA-responsiveness
AhMLP10	CGTCA-motif	CGTCA	1933	5	-	Hordeum vulgare	cis-acting regulatory element involved in the MeJA-responsiveness
AhMLP10	ATCT-motif	AATCTAATCC	317	9	-	Pisum sativum	part of a conserved DNA module involved in light responsiveness
AhMLP10	TGACG-motif	TGACG	1094	5	-	Hordeum vulgare	cis-acting regulatory element involved in the MeJA-responsiveness
AhMLP10	TGACG-motif	TGACG	1933	5	+	Hordeum vulgare	cis-acting regulatory element involved in the MeJA-responsiveness
AhMLP10	CAT-box	GCCACT	1300	6	-	Arabidopsis thaliana	cis-acting regulatory element related to meristem expression
AhMLP10	WUN-motif	TTATTACAT	153	9	-	Nicotiana glutinosa
AhMLP10	Myb-binding site	CAACAG	825	6	+	Nicotiana tabacum
AhMLP10	Myb-binding site	CAACAG	1785	6	+	Nicotiana tabacum
AhMLP10	STRE	AGGGG	1611	5	+	Arabidopsis thaliana
AhMLP10	TATA-box	ATTATA	10	6	+	Brassica napus	core promoter element around -30 of transcription start
AhMLP10	TATA-box	TATAA	11	5	-	Arabidopsis thaliana	core promoter element around -30 of transcription start
AhMLP10	TATA-box	TATA	12	4	+	Arabidopsis thaliana	core promoter element around -30 of transcription start
AhMLP10	TATA-box	TATACA	16	6	-	Helianthus annuus	core promoter element around -30 of transcription start
AhMLP10	TATA-box	TATA	18	4	+	Arabidopsis thaliana	core promoter element around -30 of transcription start
AhMLP10	TATA-box	TATACA	22	6	-	Helianthus annuus	core promoter element around -30 of transcription start
AhMLP10	TATA-box	TATA	24	4	+	Arabidopsis thaliana	core promoter element around -30 of transcription start
AhMLP10	TATA-box	ATATAT	44	6	+	Brassica napus	core promoter element around -30 of transcription start
AhMLP10	TATA-box	TATATA	45	6	+	Arabidopsis thaliana	core promoter element around -30 of transcription start
AhMLP10	TATA-box	ATATAT	46	6	+	Brassica napus	core promoter element around -30 of transcription start
AhMLP10	TATA-box	TATATA	47	6	+	Arabidopsis thaliana	core promoter element around -30 of transcription start
AhMLP10	TATA-box	TATA	49	4	+	Arabidopsis thaliana	core promoter element around -30 of transcription start
AhMLP10	TATA-box	TATA	78	4	+	Arabidopsis thaliana	core promoter element around -30 of transcription start
AhMLP10	TATA-box	TATAAA	104	6	-	Helianthus annuus	core promoter element around -30 of transcription start
AhMLP10	TATA-box	TATAA	105	5	-	Arabidopsis thaliana	core promoter element around -30 of transcription start
AhMLP10	TATA-box	TATA	106	4	+	Arabidopsis thaliana	core promoter element around -30 of transcription start
AhMLP10	TATA-box	ATATAT	211	6	+	Brassica napus	core promoter element around -30 of transcription start
AhMLP10	TATA-box	TATATA	212	6	+	Arabidopsis thaliana	core promoter element around -30 of transcription start
AhMLP10	TATA-box	ATATAT	213	6	+	Brassica napus	core promoter element around -30 of transcription start
AhMLP10	TATA-box	TATATA	214	6	+	Arabidopsis thaliana	core promoter element around -30 of transcription start
AhMLP10	TATA-box	ATATAT	215	6	+	Brassica napus	core promoter element around -30 of transcription start
AhMLP10	TATA-box	TATATA	216	6	+	Arabidopsis thaliana	core promoter element around -30 of transcription start
AhMLP10	TATA-box	ATATAA	217	6	+	Brassica oleracea	core promoter element around -30 of transcription start
AhMLP10	TATA-box	TATA	218	4	+	Arabidopsis thaliana	core promoter element around -30 of transcription start
AhMLP10	TATA-box	TATAA	225	5	-	Arabidopsis thaliana	core promoter element around -30 of transcription start
AhMLP10	TATA-box	TATA	226	4	+	Arabidopsis thaliana	core promoter element around -30 of transcription start
AhMLP10	TATA-box	ATTATA	252	6	+	Brassica napus	core promoter element around -30 of transcription start
AhMLP10	TATA-box	TATATAA	253	7	-	Arabidopsis thaliana	core promoter element around -30 of transcription start
AhMLP10	TATA-box	TATATA	254	6	+	Arabidopsis thaliana	core promoter element around -30 of transcription start
AhMLP10	TATA-box	ATATAT	255	6	+	Brassica napus	core promoter element around -30 of transcription start
AhMLP10	TATA-box	TATATA	256	6	+	Arabidopsis thaliana	core promoter element around -30 of transcription start
AhMLP10	TATA-box	ATATAA	257	6	+	Brassica oleracea	core promoter element around -30 of transcription start
AhMLP10	TATA-box	TATA	258	4	+	Arabidopsis thaliana	core promoter element around -30 of transcription start
AhMLP10	TATA-box	ATTATA	338	6	+	Brassica napus	core promoter element around -30 of transcription start
AhMLP10	TATA-box	TATAA	339	5	-	Arabidopsis thaliana	core promoter element around -30 of transcription start
AhMLP10	TATA-box	TATA	340	4	+	Arabidopsis thaliana	core promoter element around -30 of transcription start
AhMLP10	TATA-box	TATAAAA	398	7	-	Pisum sativum	core promoter element around -30 of transcription start
AhMLP10	TATA-box	TATAAA	399	6	-	Helianthus annuus	core promoter element around -30 of transcription start
AhMLP10	TATA-box	TATAA	400	5	-	Arabidopsis thaliana	core promoter element around -30 of transcription start
AhMLP10	TATA-box	TATA	401	4	+	Arabidopsis thaliana	core promoter element around -30 of transcription start
AhMLP10	TATA-box	ATTATA	411	6	+	Brassica napus	core promoter element around -30 of transcription start
AhMLP10	TATA-box	TATAA	412	5	-	Arabidopsis thaliana	core promoter element around -30 of transcription start
AhMLP10	TATA-box	TATA	413	4	+	Arabidopsis thaliana	core promoter element around -30 of transcription start
AhMLP10	TATA-box	TATAAATA	420	8	-	Daucus carota	core promoter element around -30 of transcription start
AhMLP10	TATA-box	TATAAAT	421	7	-	Brassica juncea	core promoter element around -30 of transcription start
AhMLP10	TATA-box	TATAAA	422	6	-	Helianthus annuus	core promoter element around -30 of transcription start
AhMLP10	TATA-box	TATAA	423	5	-	Arabidopsis thaliana	core promoter element around -30 of transcription start
AhMLP10	TATA-box	TATATTTATATTT	424	13	+	Avena sativa	core promoter element around -30 of transcription start
AhMLP10	TATA-box	TATAAATA	426	8	-	Daucus carota	core promoter element around -30 of transcription start
AhMLP10	TATA-box	TATAAAT	427	7	-	Brassica juncea	core promoter element around -30 of transcription start
AhMLP10	TATA-box	TATAAA	428	6	-	Helianthus annuus	core promoter element around -30 of transcription start
AhMLP10	TATA-box	TATAA	429	5	-	Arabidopsis thaliana	core promoter element around -30 of transcription start
AhMLP10	TATA-box	TATA	430	4	+	Arabidopsis thaliana	core promoter element around -30 of transcription start
AhMLP10	TATA-box	ATATAA	573	6	+	Brassica oleracea	core promoter element around -30 of transcription start
AhMLP10	TATA-box	TATA	574	4	+	Arabidopsis thaliana	core promoter element around -30 of transcription start
AhMLP10	TATA-box	TATA	665	4	+	Arabidopsis thaliana	core promoter element around -30 of transcription start
AhMLP10	TATA-box	TATACA	808	6	-	Helianthus annuus	core promoter element around -30 of transcription start
AhMLP10	TATA-box	TATA	810	4	+	Arabidopsis thaliana	core promoter element around -30 of transcription start
AhMLP10	TATA-box	TACAAAA	869	7	+	Oryza sativa	core promoter element around -30 of transcription start
AhMLP10	TATA-box	TATACA	939	6	-	Helianthus annuus	core promoter element around -30 of transcription start
AhMLP10	TATA-box	TATA	941	4	+	Arabidopsis thaliana	core promoter element around -30 of transcription start
AhMLP10	TATA-box	TATAAAT	1021	7	-	Brassica juncea	core promoter element around -30 of transcription start
AhMLP10	TATA-box	TATAAA	1022	6	-	Helianthus annuus	core promoter element around -30 of transcription start
AhMLP10	TATA-box	TATAA	1023	5	-	Arabidopsis thaliana	core promoter element around -30 of transcription start
AhMLP10	TATA-box	TATA	1024	4	-	Arabidopsis thaliana	core promoter element around -30 of transcription start
AhMLP10	TATA-box	TATA	1499	4	-	Arabidopsis thaliana	core promoter element around -30 of transcription start
AhMLP10	TATA-box	TATACA	1625	6	-	Helianthus annuus	core promoter element around -30 of transcription start
AhMLP10	TATA-box	TATA	1627	4	-	Arabidopsis thaliana	core promoter element around -30 of transcription start
AhMLP10	TATA-box	TATA	1649	4	-	Arabidopsis thaliana	core promoter element around -30 of transcription start
AhMLP10	TATA-box	TATAA	1667	5	-	Arabidopsis thaliana	core promoter element around -30 of transcription start
AhMLP10	TATA-box	TATA	1668	4	-	Arabidopsis thaliana	core promoter element around -30 of transcription start
AhMLP10	TATA-box	TATAA	1704	5	-	Arabidopsis thaliana	core promoter element around -30 of transcription start
AhMLP10	TATA-box	TATA	1705	4	-	Arabidopsis thaliana	core promoter element around -30 of transcription start
AhMLP10	TATA-box	TATAA	1728	5	-	Arabidopsis thaliana	core promoter element around -30 of transcription start
AhMLP10	TATA-box	TATA	1729	4	-	Arabidopsis thaliana	core promoter element around -30 of transcription start
AhMLP10	TATA-box	taTATAAAtc	1740	9	-	Arabidopsis thaliana	core promoter element around -30 of transcription start
AhMLP10	TATA-box	taTATAAAg	1741	9	-	Lycopersicon esculentum	core promoter element around -30 of transcription start
AhMLP10	TATA-box	TATAAA	1742	6	-	Helianthus annuus	core promoter element around -30 of transcription start
AhMLP10	TATA-box	TATATAA	1743	7	-	Arabidopsis thaliana	core promoter element around -30 of transcription start
AhMLP10	TATA-box	TATATA	1744	6	-	Arabidopsis thaliana	core promoter element around -30 of transcription start
AhMLP10	TATA-box	TATA	1746	4	-	Arabidopsis thaliana	core promoter element around -30 of transcription start
AhMLP10	TATA-box	ATATAA	1874	6	+	Brassica oleracea	core promoter element around -30 of transcription start
AhMLP10	TATA-box	TATA	1875	4	-	Arabidopsis thaliana	core promoter element around -30 of transcription start
AhMLP10	G-Box	CACGTT	588	6	+	Pisum sativum	cis-acting regulatory element involved in light responsiveness
AhMLP10	TATA	TATAAAAT	340	8	+	Arabidopsis thaliana
AhMLP10	TATA	TATAAAAT	397	8	-	Arabidopsis thaliana
AhMLP10	TATA	TATAAAAT	401	8	+	Arabidopsis thaliana
AhMLP10	Myb	CAACTG	1174	6	+	Arabidopsis thaliana
AhMLP10	Myb	TAACTG	1721	6	-	Arabidopsis thaliana
AhMLP10	Myb	CAACTG	1735	6	-	Arabidopsis thaliana
AhMLP10	WRE3	CCACCT	1053	6	-	Pisum sativum
AhMLP10	MYC	CATGTG	650	6	-	Arabidopsis thaliana
AhMLP10	MYC	CATGTG	699	6	+	Arabidopsis thaliana
AhMLP10	MYC	CATTTG	906	6	-	Arabidopsis thaliana
AhMLP10	MYC	CATGTG	1197	6	+	Arabidopsis thaliana
AhMLP10	MYC	CATTTG	1454	6	+	Arabidopsis thaliana
AhMLP10	MYC	CATTTG	1484	6	+	Arabidopsis thaliana
AhMLP10	TGA-element	AACGAC	449	6	-	Brassica oleracea	auxin-responsive element
AhMLP10	TGA-element	AACGAC	1539	6	-	Brassica oleracea	auxin-responsive element
AhMLP10	ARE	AAACCA	1099	6	-	Zea mays	cis-acting regulatory element essential for the anaerobic induction
AhMLP10	ARE	AAACCA	1777	6	-	Zea mays	cis-acting regulatory element essential for the anaerobic induction
AhMLP10	AE-box	AGAAACAA	1239	8	+	Arabidopsis thaliana	part of a module for light response
AhMLP10	Unnamed__1	CGTGG	1227	5	+	Zea mays
AhMLP10	ABRE3a	TACGTG	59	6	-	Zea mays
AhMLP10	ABRE	ACGTG	59	5	-	Arabidopsis thaliana	cis-acting element involved in the abscisic acid responsiveness
AhMLP10	ABRE	ACGTG	588	5	-	Arabidopsis thaliana	cis-acting element involved in the abscisic acid responsiveness
AhMLP10	MYB	CAACAG	825	6	+	Arabidopsis thaliana
AhMLP10	MYB	CAACCA	951	6	-	Arabidopsis thaliana
AhMLP10	MYB	CAACCA	1493	6	+	Arabidopsis thaliana
AhMLP10	MYB	CAACAG	1785	6	+	Arabidopsis thaliana
AhMLP10	CAAT-box	CAAT	136	4	+	Nicotiana glutinosa
AhMLP10	CAAT-box	CAAT	200	4	+	Nicotiana glutinosa
AhMLP10	CAAT-box	CCAAT	232	5	+	Arabidopsis thaliana	common cis-acting element in promoter and enhancer regions
AhMLP10	CAAT-box	CAAT	233	4	+	Nicotiana glutinosa
AhMLP10	CAAT-box	CCAAT	249	5	+	Arabidopsis thaliana	common cis-acting element in promoter and enhancer regions
AhMLP10	CAAT-box	CAAT	250	4	+	Nicotiana glutinosa
AhMLP10	CAAT-box	CAAAT	319	5	-	Pisum sativum	common cis-acting element in promoter and enhancer regions
AhMLP10	CAAT-box	CCAAT	684	5	+	Arabidopsis thaliana	common cis-acting element in promoter and enhancer regions
AhMLP10	CAAT-box	CAAT	685	4	+	Nicotiana glutinosa
AhMLP10	CAAT-box	CAAT	735	4	-	Nicotiana glutinosa
AhMLP10	CAAT-box	CAAAT	780	5	-	Pisum sativum	common cis-acting element in promoter and enhancer regions
AhMLP10	CAAT-box	CAAAT	906	5	+	Pisum sativum	common cis-acting element in promoter and enhancer regions
AhMLP10	CAAT-box	CAAT	917	4	-	Nicotiana glutinosa
AhMLP10	CAAT-box	CAAT	961	4	-	Nicotiana glutinosa
AhMLP10	CAAT-box	CAAT	965	4	+	Nicotiana glutinosa
AhMLP10	CAAT-box	CAAT	992	4	-	Nicotiana glutinosa
AhMLP10	CAAT-box	CCAAT	1018	5	+	Arabidopsis thaliana	common cis-acting element in promoter and enhancer regions
AhMLP10	CAAT-box	CAAT	1019	4	+	Nicotiana glutinosa
AhMLP10	CAAT-box	CCAAT	1072	5	+	Arabidopsis thaliana	common cis-acting element in promoter and enhancer regions
AhMLP10	CAAT-box	CAAT	1073	4	+	Nicotiana glutinosa
AhMLP10	CAAT-box	CAAAT	1125	5	-	Pisum sativum	common cis-acting element in promoter and enhancer regions
AhMLP10	CAAT-box	CAAT	1143	4	-	Nicotiana glutinosa
AhMLP10	CAAT-box	CAAT	1216	4	+	Nicotiana glutinosa
AhMLP10	CAAT-box	CCAAT	1294	5	-	Arabidopsis thaliana	common cis-acting element in promoter and enhancer regions
AhMLP10	CAAT-box	CAAT	1381	4	+	Nicotiana glutinosa
AhMLP10	CAAT-box	CCAAT	1412	5	+	Arabidopsis thaliana	common cis-acting element in promoter and enhancer regions
AhMLP10	CAAT-box	CAAT	1413	4	+	Nicotiana glutinosa
AhMLP10	CAAT-box	CAAAT	1455	5	-	Pisum sativum	common cis-acting element in promoter and enhancer regions
AhMLP10	CAAT-box	CAAAT	1485	5	-	Pisum sativum	common cis-acting element in promoter and enhancer regions
AhMLP10	CAAT-box	CCAAT	1596	5	+	Arabidopsis thaliana	common cis-acting element in promoter and enhancer regions
AhMLP10	CAAT-box	CAAT	1597	4	+	Nicotiana glutinosa
AhMLP10	CAAT-box	CAAAT	1606	5	-	Pisum sativum	common cis-acting element in promoter and enhancer regions
AhMLP10	CAAT-box	CAAT	1622	4	+	Nicotiana glutinosa
AhMLP10	CAAT-box	CAAT	1761	4	-	Nicotiana glutinosa
AhMLP10	CAAT-box	CAAT	1766	4	-	Nicotiana glutinosa
AhMLP10	CAAT-box	CAAAT	1834	5	+	Pisum sativum	common cis-acting element in promoter and enhancer regions
AhMLP10	CAAT-box	CAAT	1883	4	+	Nicotiana glutinosa
AhMLP10	CAAT-box	CAAT	1910	4	+	Nicotiana glutinosa
AhMLP10	CAAT-box	CAAT	1915	4	-	Nicotiana glutinosa
AhMLP10	CAAT-box	CAAAT	1930	5	-	Pisum sativum	common cis-acting element in promoter and enhancer regions
AhMLP10	GARE-motif	TCTGTTG	825	7	-	Brassica oleracea	gibberellin-responsive element
AhMLP10		motif_sequence	886	4	+	organism	short_function
AhMLP10		motif_sequence	957	4	-	organism	short_function
AhMLP10		motif_sequence	969	4	+	organism	short_function
AhMLP10		motif_sequence	1040	4	-	organism	short_function
AhMLP10		motif_sequence	1194	4	-	organism	short_function
AhMLP10		motif_sequence	1449	4	+	organism	short_function
AhMLP10		motif_sequence	1521	4	-	organism	short_function
AhMLP10		motif_sequence	1525	4	+	organism	short_function
AhMLP10		motif_sequence	1567	4	-	organism	short_function
AhMLP10	ERE	ATTTTAAA	546	8	+	Nicotiana glutinos
AhMLP10	ERE	ATTTTAAA	548	8	-	Nicotiana glutinos
AhMLP10	ERE	ATTTTAAA	1949	8	-	Nicotiana glutinos
AhMLP10	TCT-motif	TCTTAC	837	6	-	Arabidopsis thaliana	part of a light responsive element
AhMLP10	TCT-motif	TCTTAC	1529	6	+	Arabidopsis thaliana	part of a light responsive element
AhMLP10	LAMP-element	CTTTATCA	1828	8	+	Pisum sativum	part of a light responsive element
AhMLP10	MBS	CAACTG	1174	6	+	Arabidopsis thaliana	MYB binding site involved in drought-inducibility
AhMLP10	MBS	CAACTG	1735	6	-	Arabidopsis thaliana	MYB binding site involved in drought-inducibility
AhMLP10	AAGAA-motif	GAAAGAA	658	7	-	Avena sativa
AhMLP10	AAGAA-motif	GAAAGAA	690	7	+	Avena sativa
AhMLP10	AAGAA-motif	GAAAGAA	797	7	-	Avena sativa
AhMLP11	CAAT-box	CAAT	91	4	+	Nicotiana glutinosa
AhMLP11	CAAT-box	CAAAT	231	5	+	Pisum sativum	common cis-acting element in promoter and enhancer regions
AhMLP11	CAAT-box	CAAT	337	4	+	Nicotiana glutinosa
AhMLP11	CAAT-box	CAAT	348	4	+	Nicotiana glutinosa
AhMLP11	CAAT-box	CAAT	534	4	+	Nicotiana glutinosa
AhMLP11	CAAT-box	CCAAT	609	5	-	Arabidopsis thaliana	common cis-acting element in promoter and enhancer regions
AhMLP11	CAAT-box	CAAAT	679	5	-	Pisum sativum	common cis-acting element in promoter and enhancer regions
AhMLP11	CAAT-box	CAAT	719	4	-	Nicotiana glutinosa
AhMLP11	CAAT-box	CAAT	845	4	-	Nicotiana glutinosa
AhMLP11	CAAT-box	CAAAT	1020	5	-	Pisum sativum	common cis-acting element in promoter and enhancer regions
AhMLP11	CAAT-box	CAAAT	1046	5	+	Pisum sativum	common cis-acting element in promoter and enhancer regions
AhMLP11	CAAT-box	CAAT	1243	4	-	Nicotiana glutinosa
AhMLP11	CAAT-box	CAAAT	1313	5	+	Pisum sativum	common cis-acting element in promoter and enhancer regions
AhMLP11	CAAT-box	CAAAT	1326	5	-	Pisum sativum	common cis-acting element in promoter and enhancer regions
AhMLP11	CAAT-box	CAAAT	1355	5	+	Pisum sativum	common cis-acting element in promoter and enhancer regions
AhMLP11	CAAT-box	CAAT	1422	4	+	Nicotiana glutinosa
AhMLP11	CAAT-box	CAAT	1436	4	-	Nicotiana glutinosa
AhMLP11	CAAT-box	CAAT	1455	4	-	Nicotiana glutinosa
AhMLP11	CAAT-box	CAAT	1462	4	+	Nicotiana glutinosa
AhMLP11	CAAT-box	CAAAT	1487	5	-	Pisum sativum	common cis-acting element in promoter and enhancer regions
AhMLP11	CAAT-box	CAAT	1559	4	+	Nicotiana glutinosa
AhMLP11	CAAT-box	CAAAT	1579	5	+	Pisum sativum	common cis-acting element in promoter and enhancer regions
AhMLP11	CAAT-box	CAAAT	1610	5	-	Pisum sativum	common cis-acting element in promoter and enhancer regions
AhMLP11	CAAT-box	CAAT	1630	4	-	Nicotiana glutinosa
AhMLP11	CAAT-box	CAAT	1877	4	+	Nicotiana glutinosa
AhMLP11	CAAT-box	CAAT	1982	4	+	Nicotiana glutinosa
AhMLP11	CAAT-box	CAAT	1997	4	-	Nicotiana glutinosa
AhMLP11	ABRE	ACGTG	589	5	+	Arabidopsis thaliana	cis-acting element involved in the abscisic acid responsiveness
AhMLP11	ABRE	ACGTG	792	5	-	Arabidopsis thaliana	cis-acting element involved in the abscisic acid responsiveness
AhMLP11	MYB	TAACCA	309	6	-	Arabidopsis thaliana
AhMLP11	MYB	TAACCA	459	6	+	Arabidopsis thaliana
AhMLP11	MYB	TAACCA	492	6	+	Arabidopsis thaliana
AhMLP11	MYB	TAACCA	648	6	-	Arabidopsis thaliana
AhMLP11	MYB	TAACCA	702	6	-	Arabidopsis thaliana
AhMLP11	MYB	CAACCA	1425	6	-	Arabidopsis thaliana
AhMLP11	MYB	TAACCA	1944	6	+	Arabidopsis thaliana
AhMLP11	Unnamed__1	GAATTTAATTAA	1207	11	+	Glycine max	60K protein binding site
AhMLP11	Unnamed__1	GAATTTAATTAA	1211	11	-	Glycine max	60K protein binding site
AhMLP11	Unnamed__1	CGTGG	1893	5	+	Zea mays
AhMLP11	ARE	AAACCA	1926	6	-	Zea mays	cis-acting regulatory element essential for the anaerobic induction
AhMLP11	WRE3	CCACCT	1871	6	-	Pisum sativum
AhMLP11	MYC	CATGTG	1298	6	-	Arabidopsis thaliana
AhMLP11	GATA-motif	AAGATAAGATT	1983	10	-	Arabidopsis thaliana	part of a light responsive element
AhMLP11	TGA-element	AACGAC	1378	6	-	Brassica oleracea	auxin-responsive element
AhMLP11	MYB-like sequence	TAACCA	309	6	-	Arabidopsis thaliana
AhMLP11	MYB-like sequence	TAACCA	459	6	+	Arabidopsis thaliana
AhMLP11	MYB-like sequence	TAACCA	492	6	+	Arabidopsis thaliana
AhMLP11	MYB-like sequence	TAACCA	648	6	-	Arabidopsis thaliana
AhMLP11	MYB-like sequence	TAACCA	702	6	-	Arabidopsis thaliana
AhMLP11	MYB-like sequence	TAACCA	1944	6	+	Arabidopsis thaliana
AhMLP11	AAGAA-motif	GAAAGAA	853	7	+	Avena sativa
AhMLP11	AAGAA-motif	GAAAGAA	1903	7	+	Avena sativa
AhMLP11	AC-II	CCACCAACCCCC	1847	11	-	Phaseolus vulgaris
AhMLP11		motif_sequence	529	4	+	organism	short_function
AhMLP11		motif_sequence	612	4	-	organism	short_function
AhMLP11		motif_sequence	805	4	-	organism	short_function
AhMLP11		motif_sequence	983	4	+	organism	short_function
AhMLP11		motif_sequence	1002	4	-	organism	short_function
AhMLP11		motif_sequence	1008	4	-	organism	short_function
AhMLP11		motif_sequence	1297	4	-	organism	short_function
AhMLP11		motif_sequence	1744	4	+	organism	short_function
AhMLP11	ERE	ATTTCATA	153	8	-	Nicotiana glutinos
AhMLP11	ERE	ATTTTAAA	210	8	+	Nicotiana glutinos
AhMLP11	ERE	ATTTTAAA	426	8	+	Nicotiana glutinos
AhMLP11	ERE	ATTTTAAA	1719	8	+	Nicotiana glutinos
AhMLP11	TCT-motif	TCTTAC	972	6	-	Arabidopsis thaliana	part of a light responsive element
AhMLP11	TCT-motif	TCTTAC	1393	6	-	Arabidopsis thaliana	part of a light responsive element
AhMLP11	F-box	CTATTCTCATT	1081	10	+	Lycopersicon esculentum
AhMLP11	Unnamed__4	CTCC	618	4	-	Petroselinum hortense
AhMLP11	Unnamed__4	CTCC	805	4	-	Petroselinum hortense
AhMLP11	Unnamed__4	CTCC	831	4	+	Petroselinum hortense
AhMLP11	Unnamed__4	CTCC	969	4	-	Petroselinum hortense
AhMLP11	Unnamed__4	CTCC	1149	4	-	Petroselinum hortense
AhMLP11	Unnamed__4	CTCC	1816	4	-	Petroselinum hortense
AhMLP11	Unnamed__4	CTCC	1837	4	-	Petroselinum hortense
AhMLP11	Unnamed__4	CTCC	1844	4	-	Petroselinum hortense
AhMLP11	Unnamed__4	CTCC	1939	4	+	Petroselinum hortense
AhMLP11	as-1	TGACG	627	5	+	Arabidopsis thaliana
AhMLP11	as-1	TGACG	1962	5	-	Arabidopsis thaliana
AhMLP11	CGTCA-motif	CGTCA	627	5	-	Hordeum vulgare	cis-acting regulatory element involved in the MeJA-responsiveness
AhMLP11	CGTCA-motif	CGTCA	1962	5	+	Hordeum vulgare	cis-acting regulatory element involved in the MeJA-responsiveness
AhMLP11	Myc	TCTCTTA	165	7	+	Arabidopsis thaliana
AhMLP11	Box 4	ATTAAT	268	6	+	Petroselinum crispum	part of a conserved DNA module involved in light responsiveness
AhMLP11	TC-rich repeats	ATTCTCTAAC	93	9	+	Nicotiana tabacum	cis-acting element involved in defense and stress responsiveness
AhMLP11	TC-rich repeats	GTTTTCTTAC	1393	9	-	Nicotiana tabacum	cis-acting element involved in defense and stress responsiveness
AhMLP11	AT~TATA-box	TATATA	324	6	+	Arabidopsis thaliana
AhMLP11	AT~TATA-box	TATATA	865	6	+	Arabidopsis thaliana
AhMLP11	AT~TATA-box	TATATA	1251	6	-	Arabidopsis thaliana
AhMLP11	AT~TATA-box	TATATA	1753	6	-	Arabidopsis thaliana
AhMLP11	AT~TATA-box	TATATA	1956	6	-	Arabidopsis thaliana
AhMLP11	LTR	CCGAAA	261	6	-	Hordeum vulgare	cis-acting element involved in low-temperature responsiveness
AhMLP11	GT1-motif	GGTTAA	458	6	-	Arabidopsis thaliana	light responsive element
AhMLP11	GT1-motif	GGTTAA	1190	6	-	Arabidopsis thaliana	light responsive element
AhMLP11	MYB recognition site	CCGTTG	813	6	+	Arabidopsis thaliana
AhMLP11	MYB recognition site	CCGTTG	1881	6	-	Arabidopsis thaliana
AhMLP11	MRE	AACCTAA	1192	7	+	Petroselinum crispum	MYB binding site involved in light responsiveness
AhMLP11	TATA	TATAAAAT	41	8	+	Arabidopsis thaliana
AhMLP11	TATA	TATAAAAT	1052	8	-	Arabidopsis thaliana
AhMLP11	Myb	TAACTG	1373	6	+	Arabidopsis thaliana
AhMLP11	STRE	AGGGG	637	5	+	Arabidopsis thaliana
AhMLP11	STRE	AGGGG	1839	5	+	Arabidopsis thaliana
AhMLP11	STRE	AGGGG	1846	5	+	Arabidopsis thaliana
AhMLP11	TATA-box	TATAA	40	5	-	Arabidopsis thaliana	core promoter element around -30 of transcription start
AhMLP11	TATA-box	TATA	41	4	+	Arabidopsis thaliana	core promoter element around -30 of transcription start
AhMLP11	TATA-box	TACAAAA	108	7	+	Oryza sativa	core promoter element around -30 of transcription start
AhMLP11	TATA-box	TATAA	252	5	-	Arabidopsis thaliana	core promoter element around -30 of transcription start
AhMLP11	TATA-box	TATA	253	4	+	Arabidopsis thaliana	core promoter element around -30 of transcription start
AhMLP11	TATA-box	TATAAAT	285	7	-	Brassica juncea	core promoter element around -30 of transcription start
AhMLP11	TATA-box	TATAAA	286	6	-	Helianthus annuus	core promoter element around -30 of transcription start
AhMLP11	TATA-box	TATAA	287	5	-	Arabidopsis thaliana	core promoter element around -30 of transcription start
AhMLP11	TATA-box	TATA	288	4	+	Arabidopsis thaliana	core promoter element around -30 of transcription start
AhMLP11	TATA-box	TACAAAA	293	7	-	Oryza sativa	core promoter element around -30 of transcription start
AhMLP11	TATA-box	ATTATA	302	6	+	Brassica napus	core promoter element around -30 of transcription start
AhMLP11	TATA-box	TATAA	303	5	-	Arabidopsis thaliana	core promoter element around -30 of transcription start
AhMLP11	TATA-box	TATA	304	4	+	Arabidopsis thaliana	core promoter element around -30 of transcription start
AhMLP11	TATA-box	TATAA	312	5	-	Arabidopsis thaliana	core promoter element around -30 of transcription start
AhMLP11	TATA-box	TATA	313	4	+	Arabidopsis thaliana	core promoter element around -30 of transcription start
AhMLP11	TATA-box	ATTATA	322	6	+	Brassica napus	core promoter element around -30 of transcription start
AhMLP11	TATA-box	TATATAA	323	7	-	Arabidopsis thaliana	core promoter element around -30 of transcription start
AhMLP11	TATA-box	TATATA	324	6	+	Arabidopsis thaliana	core promoter element around -30 of transcription start
AhMLP11	TATA-box	ATATAA	325	6	+	Brassica oleracea	core promoter element around -30 of transcription start
AhMLP11	TATA-box	TATA	326	4	+	Arabidopsis thaliana	core promoter element around -30 of transcription start
AhMLP11	TATA-box	TATTTAAA	340	8	+	Arabidopsis thaliana	core promoter element around -30 of transcription start
AhMLP11	TATA-box	TATAAAA	375	7	-	Pisum sativum	core promoter element around -30 of transcription start
AhMLP11	TATA-box	TATAAA	376	6	-	Helianthus annuus	core promoter element around -30 of transcription start
AhMLP11	TATA-box	TATAA	377	5	-	Arabidopsis thaliana	core promoter element around -30 of transcription start
AhMLP11	TATA-box	TATA	378	4	+	Arabidopsis thaliana	core promoter element around -30 of transcription start
AhMLP11	TATA-box	TACAAAA	385	7	-	Oryza sativa	core promoter element around -30 of transcription start
AhMLP11	TATA-box	TATTTAAA	428	8	-	Arabidopsis thaliana	core promoter element around -30 of transcription start
AhMLP11	TATA-box	TATACA	488	6	-	Helianthus annuus	core promoter element around -30 of transcription start
AhMLP11	TATA-box	TATA	490	4	+	Arabidopsis thaliana	core promoter element around -30 of transcription start
AhMLP11	TATA-box	TATAA	557	5	-	Arabidopsis thaliana	core promoter element around -30 of transcription start
AhMLP11	TATA-box	TATA	558	4	+	Arabidopsis thaliana	core promoter element around -30 of transcription start
AhMLP11	TATA-box	TATATA	865	6	+	Arabidopsis thaliana	core promoter element around -30 of transcription start
AhMLP11	TATA-box	TATA	867	4	+	Arabidopsis thaliana	core promoter element around -30 of transcription start
AhMLP11	TATA-box	ATATAT	921	6	+	Brassica napus	core promoter element around -30 of transcription start
AhMLP11	TATA-box	TATA	922	4	+	Arabidopsis thaliana	core promoter element around -30 of transcription start
AhMLP11	TATA-box	TATAAAA	946	7	-	Pisum sativum	core promoter element around -30 of transcription start
AhMLP11	TATA-box	TATAAA	947	6	-	Helianthus annuus	core promoter element around -30 of transcription start
AhMLP11	TATA-box	TATAA	948	5	-	Arabidopsis thaliana	core promoter element around -30 of transcription start
AhMLP11	TATA-box	TATA	949	4	+	Arabidopsis thaliana	core promoter element around -30 of transcription start
AhMLP11	TATA-box	TATA	1028	4	-	Arabidopsis thaliana	core promoter element around -30 of transcription start
AhMLP11	TATA-box	TATAAAA	1053	7	-	Pisum sativum	core promoter element around -30 of transcription start
AhMLP11	TATA-box	TATAAA	1054	6	-	Helianthus annuus	core promoter element around -30 of transcription start
AhMLP11	TATA-box	TATAA	1055	5	-	Arabidopsis thaliana	core promoter element around -30 of transcription start
AhMLP11	TATA-box	TATA	1056	4	-	Arabidopsis thaliana	core promoter element around -30 of transcription start
AhMLP11	TATA-box	TATAAAA	1153	7	-	Pisum sativum	core promoter element around -30 of transcription start
AhMLP11	TATA-box	TATAAA	1154	6	-	Helianthus annuus	core promoter element around -30 of transcription start
AhMLP11	TATA-box	TATAA	1155	5	-	Arabidopsis thaliana	core promoter element around -30 of transcription start
AhMLP11	TATA-box	TATA	1156	4	-	Arabidopsis thaliana	core promoter element around -30 of transcription start
AhMLP11	TATA-box	ATTATA	1166	6	+	Brassica napus	core promoter element around -30 of transcription start
AhMLP11	TATA-box	TATAA	1167	5	-	Arabidopsis thaliana	core promoter element around -30 of transcription start
AhMLP11	TATA-box	TATA	1168	4	-	Arabidopsis thaliana	core promoter element around -30 of transcription start
AhMLP11	TATA-box	ATATAT	1250	6	-	Brassica napus	core promoter element around -30 of transcription start
AhMLP11	TATA-box	TATATA	1251	6	-	Arabidopsis thaliana	core promoter element around -30 of transcription start
AhMLP11	TATA-box	ATATAT	1252	6	-	Brassica napus	core promoter element around -30 of transcription start
AhMLP11	TATA-box	TATA	1253	4	-	Arabidopsis thaliana	core promoter element around -30 of transcription start
AhMLP11	TATA-box	TATAAATA	1255	8	-	Daucus carota	core promoter element around -30 of transcription start
AhMLP11	TATA-box	TATAAAT	1256	7	-	Brassica juncea	core promoter element around -30 of transcription start
AhMLP11	TATA-box	TATAAA	1257	6	-	Helianthus annuus	core promoter element around -30 of transcription start
AhMLP11	TATA-box	TATAA	1258	5	-	Arabidopsis thaliana	core promoter element around -30 of transcription start
AhMLP11	TATA-box	TATA	1259	4	-	Arabidopsis thaliana	core promoter element around -30 of transcription start
AhMLP11	TATA-box	TATA	1644	4	-	Arabidopsis thaliana	core promoter element around -30 of transcription start
AhMLP11	TATA-box	TACAAAA	1689	7	-	Oryza sativa	core promoter element around -30 of transcription start
AhMLP11	TATA-box	ccTATAAAaa	1697	9	-	Arabidopsis thaliana	core promoter element around -30 of transcription start
AhMLP11	TATA-box	TATA	1708	4	-	Arabidopsis thaliana	core promoter element around -30 of transcription start
AhMLP11	TATA-box	ATATAT	1752	6	-	Brassica napus	core promoter element around -30 of transcription start
AhMLP11	TATA-box	TATATA	1753	6	-	Arabidopsis thaliana	core promoter element around -30 of transcription start
AhMLP11	TATA-box	ATATAA	1754	6	+	Brassica oleracea	core promoter element around -30 of transcription start
AhMLP11	TATA-box	TATA	1755	4	-	Arabidopsis thaliana	core promoter element around -30 of transcription start
AhMLP11	TATA-box	TATAAAT	1787	7	-	Brassica juncea	core promoter element around -30 of transcription start
AhMLP11	TATA-box	TATAAA	1788	6	-	Helianthus annuus	core promoter element around -30 of transcription start
AhMLP11	TATA-box	TATAA	1789	5	-	Arabidopsis thaliana	core promoter element around -30 of transcription start
AhMLP11	TATA-box	TATA	1790	4	-	Arabidopsis thaliana	core promoter element around -30 of transcription start
AhMLP11	TATA-box	TATATAA	1955	7	-	Arabidopsis thaliana	core promoter element around -30 of transcription start
AhMLP11	TATA-box	TATATA	1956	6	-	Arabidopsis thaliana	core promoter element around -30 of transcription start
AhMLP11	TATA-box	TATA	1958	4	-	Arabidopsis thaliana	core promoter element around -30 of transcription start
AhMLP11	TATA-box	TATAA	1975	5	-	Arabidopsis thaliana	core promoter element around -30 of transcription start
AhMLP11	TATA-box	TATA	1976	4	-	Arabidopsis thaliana	core promoter element around -30 of transcription start
AhMLP11	CCAAT-box	CAACGG	813	6	-	Hordeum vulgare	MYBHv1 binding site
AhMLP11	CCAAT-box	CAACGG	1881	6	+	Hordeum vulgare	MYBHv1 binding site
AhMLP11	G-Box	CACGTT	588	6	-	Pisum sativum	cis-acting regulatory element involved in light responsiveness
AhMLP11	G-Box	CACGTT	792	6	+	Pisum sativum	cis-acting regulatory element involved in light responsiveness
AhMLP11	TGACG-motif	TGACG	627	5	+	Hordeum vulgare	cis-acting regulatory element involved in the MeJA-responsiveness
AhMLP11	TGACG-motif	TGACG	1962	5	-	Hordeum vulgare	cis-acting regulatory element involved in the MeJA-responsiveness
AhMLP11	WUN-motif	AAATTTCCT	280	9	-	Brassica oleracea	wound-responsive element
AhMLP11	WUN-motif	AAATTACT	1411	8	-	Nicotiana glutinosa
AhMLP11	Unnamed__6	taTAAATATct	1252	10	-	Zea mays
AhMLP12	AT~TATA-box	TATATA	928	6	+	Arabidopsis thaliana
AhMLP12	AT~TATA-box	TATATA	1091	6	-	Arabidopsis thaliana
AhMLP12	AT~TATA-box	TATATA	1093	6	-	Arabidopsis thaliana
AhMLP12	AT~TATA-box	TATATA	1794	6	-	Arabidopsis thaliana
AhMLP12	CARE	CAACTCCC	786	8	+	Oryza sativa
AhMLP12	TC-rich repeats	ATTCTCTAAC	1757	9	+	Nicotiana tabacum	cis-acting element involved in defense and stress responsiveness
AhMLP12	Box 4	ATTAAT	1366	6	-	Petroselinum crispum	part of a conserved DNA module involved in light responsiveness
AhMLP12	Box 4	ATTAAT	1430	6	-	Petroselinum crispum	part of a conserved DNA module involved in light responsiveness
AhMLP12	Box 4	ATTAAT	1519	6	-	Petroselinum crispum	part of a conserved DNA module involved in light responsiveness
AhMLP12	CGTCA-motif	CGTCA	91	5	+	Hordeum vulgare	cis-acting regulatory element involved in the MeJA-responsiveness
AhMLP12	CGTCA-motif	CGTCA	593	5	-	Hordeum vulgare	cis-acting regulatory element involved in the MeJA-responsiveness
AhMLP12	CGTCA-motif	CGTCA	1932	5	-	Hordeum vulgare	cis-acting regulatory element involved in the MeJA-responsiveness
AhMLP12	Myc	TCTCTTA	1150	7	+	Arabidopsis thaliana
AhMLP12	as-1	TGACG	91	5	-	Arabidopsis thaliana
AhMLP12	as-1	TGACG	593	5	+	Arabidopsis thaliana
AhMLP12	as-1	TGACG	1932	5	+	Arabidopsis thaliana
AhMLP12	Unnamed__4	CTCC	230	4	-	Petroselinum hortense
AhMLP12	Unnamed__4	CTCC	312	4	+	Petroselinum hortense
AhMLP12	Unnamed__4	CTCC	347	4	-	Petroselinum hortense
AhMLP12	Unnamed__4	CTCC	789	4	+	Petroselinum hortense
AhMLP12	Unnamed__4	CTCC	878	4	+	Petroselinum hortense
AhMLP12	Unnamed__4	CTCC	1043	4	-	Petroselinum hortense
AhMLP12	Unnamed__4	CTCC	1165	4	+	Petroselinum hortense
AhMLP12	Unnamed__4	CTCC	1236	4	-	Petroselinum hortense
AhMLP12	Unnamed__4	CTCC	1940	4	-	Petroselinum hortense
AhMLP12	GCN4_motif	TGAGTCA	917	7	+	Oryza sativa	cis-regulatory element involved in endosperm expression
AhMLP12	MYB recognition site	CCGTTG	1910	6	+	Arabidopsis thaliana
AhMLP12	circadian	CAAAGATATC	1203	9	-	Lycopersicon esculentum	cis-acting regulatory element involved in circadian control
AhMLP12	AC-I	(T/C)C(T/C)(C/T)ACC(T/C)ACC	1022	8.5	+	Phaseolus vulgaris
AhMLP12	CCAAT-box	CAACGG	1910	6	-	Hordeum vulgare	MYBHv1 binding site
AhMLP12	TATA-box	TATA	257	4	+	Arabidopsis thaliana	core promoter element around -30 of transcription start
AhMLP12	TATA-box	TATAAAT	443	7	-	Brassica juncea	core promoter element around -30 of transcription start
AhMLP12	TATA-box	TATAAA	444	6	-	Helianthus annuus	core promoter element around -30 of transcription start
AhMLP12	TATA-box	TATAA	445	5	-	Arabidopsis thaliana	core promoter element around -30 of transcription start
AhMLP12	TATA-box	TATA	446	4	+	Arabidopsis thaliana	core promoter element around -30 of transcription start
AhMLP12	TATA-box	TATA	564	4	+	Arabidopsis thaliana	core promoter element around -30 of transcription start
AhMLP12	TATA-box	ATATAT	927	6	+	Brassica napus	core promoter element around -30 of transcription start
AhMLP12	TATA-box	TATATA	928	6	+	Arabidopsis thaliana	core promoter element around -30 of transcription start
AhMLP12	TATA-box	TATA	930	4	+	Arabidopsis thaliana	core promoter element around -30 of transcription start
AhMLP12	TATA-box	TATACA	1056	6	-	Helianthus annuus	core promoter element around -30 of transcription start
AhMLP12	TATA-box	TATA	1058	4	-	Arabidopsis thaliana	core promoter element around -30 of transcription start
AhMLP12	TATA-box	TATAA	1077	5	-	Arabidopsis thaliana	core promoter element around -30 of transcription start
AhMLP12	TATA-box	TATA	1078	4	-	Arabidopsis thaliana	core promoter element around -30 of transcription start
AhMLP12	TATA-box	TATATA	1091	6	-	Arabidopsis thaliana	core promoter element around -30 of transcription start
AhMLP12	TATA-box	ATATAT	1092	6	-	Brassica napus	core promoter element around -30 of transcription start
AhMLP12	TATA-box	TATATA	1093	6	-	Arabidopsis thaliana	core promoter element around -30 of transcription start
AhMLP12	TATA-box	TATA	1095	4	-	Arabidopsis thaliana	core promoter element around -30 of transcription start
AhMLP12	TATA-box	TACAAAA	1116	7	-	Oryza sativa	core promoter element around -30 of transcription start
AhMLP12	TATA-box	TATA	1140	4	-	Arabidopsis thaliana	core promoter element around -30 of transcription start
AhMLP12	TATA-box	ATATAT	1315	6	-	Brassica napus	core promoter element around -30 of transcription start
AhMLP12	TATA-box	TATA	1316	4	-	Arabidopsis thaliana	core promoter element around -30 of transcription start
AhMLP12	TATA-box	ATATAA	1336	6	+	Brassica oleracea	core promoter element around -30 of transcription start
AhMLP12	TATA-box	TATA	1337	4	-	Arabidopsis thaliana	core promoter element around -30 of transcription start
AhMLP12	TATA-box	TATTTAAA	1381	8	+	Arabidopsis thaliana	core promoter element around -30 of transcription start
AhMLP12	TATA-box	TATA	1467	4	-	Arabidopsis thaliana	core promoter element around -30 of transcription start
AhMLP12	TATA-box	ATTATA	1632	6	+	Brassica napus	core promoter element around -30 of transcription start
AhMLP12	TATA-box	TATAA	1633	5	-	Arabidopsis thaliana	core promoter element around -30 of transcription start
AhMLP12	TATA-box	TATA	1634	4	-	Arabidopsis thaliana	core promoter element around -30 of transcription start
AhMLP12	TATA-box	TACAAAA	1739	7	-	Oryza sativa	core promoter element around -30 of transcription start
AhMLP12	TATA-box	ATATAT	1753	6	-	Brassica napus	core promoter element around -30 of transcription start
AhMLP12	TATA-box	TATA	1754	4	-	Arabidopsis thaliana	core promoter element around -30 of transcription start
AhMLP12	TATA-box	TATA	1769	4	-	Arabidopsis thaliana	core promoter element around -30 of transcription start
AhMLP12	TATA-box	TACAAAA	1774	7	-	Oryza sativa	core promoter element around -30 of transcription start
AhMLP12	TATA-box	ATTATA	1792	6	+	Brassica napus	core promoter element around -30 of transcription start
AhMLP12	TATA-box	TATATAA	1793	7	-	Arabidopsis thaliana	core promoter element around -30 of transcription start
AhMLP12	TATA-box	TATATA	1794	6	-	Arabidopsis thaliana	core promoter element around -30 of transcription start
AhMLP12	TATA-box	ATATAA	1795	6	+	Brassica oleracea	core promoter element around -30 of transcription start
AhMLP12	TATA-box	TATA	1796	4	-	Arabidopsis thaliana	core promoter element around -30 of transcription start
AhMLP12	TATA-box	ATTATA	1822	6	+	Brassica napus	core promoter element around -30 of transcription start
AhMLP12	TATA-box	TATAA	1823	5	-	Arabidopsis thaliana	core promoter element around -30 of transcription start
AhMLP12	TATA-box	TATA	1824	4	-	Arabidopsis thaliana	core promoter element around -30 of transcription start
AhMLP12	Myb-binding site	CAACAG	670	6	-	Nicotiana tabacum
AhMLP12	Myb-binding site	CAACAG	831	6	-	Nicotiana tabacum
AhMLP12	Myb	TAACTG	108	6	+	Arabidopsis thaliana
AhMLP12	Myb	TAACTG	424	6	-	Arabidopsis thaliana
AhMLP12	Myb	TAACTG	1070	6	-	Arabidopsis thaliana
AhMLP12	Myb	CAACTG	1084	6	-	Arabidopsis thaliana
AhMLP12	Myb	CAACTG	1545	6	+	Arabidopsis thaliana
AhMLP12	Myb	TAACTG	1563	6	-	Arabidopsis thaliana
AhMLP12	Myb	TAACTG	1902	6	-	Arabidopsis thaliana
AhMLP12	AP-1	TGAGTTAG	242	8	-	Arabidopsis thaliana
AhMLP12	CAT-box	GCCACT	35	6	+	Arabidopsis thaliana	cis-acting regulatory element related to meristem expression
AhMLP12	CAT-box	GCCACT	727	6	-	Arabidopsis thaliana	cis-acting regulatory element related to meristem expression
AhMLP12	TGACG-motif	TGACG	91	5	-	Hordeum vulgare	cis-acting regulatory element involved in the MeJA-responsiveness
AhMLP12	TGACG-motif	TGACG	593	5	+	Hordeum vulgare	cis-acting regulatory element involved in the MeJA-responsiveness
AhMLP12	TGACG-motif	TGACG	1932	5	+	Hordeum vulgare	cis-acting regulatory element involved in the MeJA-responsiveness
AhMLP12	MYB	CAACCA	373	6	-	Arabidopsis thaliana
AhMLP12	MYB	CAACAG	670	6	-	Arabidopsis thaliana
AhMLP12	MYB	CAACAG	831	6	-	Arabidopsis thaliana
AhMLP12	CAAT-box	CAAAT	4	5	+	Pisum sativum	common cis-acting element in promoter and enhancer regions
AhMLP12	CAAT-box	CAAAT	51	5	+	Pisum sativum	common cis-acting element in promoter and enhancer regions
AhMLP12	CAAT-box	CAAT	94	4	+	Nicotiana glutinosa
AhMLP12	CAAT-box	CAAT	131	4	-	Nicotiana glutinosa
AhMLP12	CAAT-box	CAAAT	177	5	-	Pisum sativum	common cis-acting element in promoter and enhancer regions
AhMLP12	CAAT-box	CCAAT	200	5	-	Arabidopsis thaliana	common cis-acting element in promoter and enhancer regions
AhMLP12	CAAT-box	CAAT	338	4	-	Nicotiana glutinosa
AhMLP12	CAAT-box	CAAAT	342	5	+	Pisum sativum	common cis-acting element in promoter and enhancer regions
AhMLP12	CAAT-box	CAAT	364	4	-	Nicotiana glutinosa
AhMLP12	CAAT-box	CAAT	387	4	+	Nicotiana glutinosa
AhMLP12	CAAT-box	CAAT	414	4	-	Nicotiana glutinosa
AhMLP12	CAAT-box	CCAAT	440	5	+	Arabidopsis thaliana	common cis-acting element in promoter and enhancer regions
AhMLP12	CAAT-box	CAAT	441	4	+	Nicotiana glutinosa
AhMLP12	CAAT-box	CAAT	495	4	+	Nicotiana glutinosa
AhMLP12	CAAT-box	CAAAT	529	5	-	Pisum sativum	common cis-acting element in promoter and enhancer regions
AhMLP12	CAAT-box	CAAAT	547	5	-	Pisum sativum	common cis-acting element in promoter and enhancer regions
AhMLP12	CAAT-box	CAAT	638	4	+	Nicotiana glutinosa
AhMLP12	CAAT-box	CCAAT	721	5	-	Arabidopsis thaliana	common cis-acting element in promoter and enhancer regions
AhMLP12	CAAT-box	CAAT	770	4	+	Nicotiana glutinosa
AhMLP12	CAAT-box	CAAT	808	4	+	Nicotiana glutinosa
AhMLP12	CAAT-box	CCAAT	839	5	+	Arabidopsis thaliana	common cis-acting element in promoter and enhancer regions
AhMLP12	CAAT-box	CAAT	840	4	+	Nicotiana glutinosa
AhMLP12	CAAT-box	CAAAT	914	5	-	Pisum sativum	common cis-acting element in promoter and enhancer regions
AhMLP12	CAAT-box	CAAT	922	4	+	Nicotiana glutinosa
AhMLP12	CAAT-box	CAAT	1110	4	-	Nicotiana glutinosa
AhMLP12	CAAT-box	CAAT	1131	4	+	Nicotiana glutinosa
AhMLP12	CAAT-box	CAAT	1351	4	+	Nicotiana glutinosa
AhMLP12	CAAT-box	CAAT	1399	4	+	Nicotiana glutinosa
AhMLP12	CAAT-box	CAAAT	1460	5	+	Pisum sativum	common cis-acting element in promoter and enhancer regions
AhMLP12	CAAT-box	CAAAT	1512	5	-	Pisum sativum	common cis-acting element in promoter and enhancer regions
AhMLP12	CAAT-box	CAAT	1573	4	-	Nicotiana glutinosa
AhMLP12	CAAT-box	CAAT	1621	4	-	Nicotiana glutinosa
AhMLP12	CAAT-box	CAAT	1637	4	-	Nicotiana glutinosa
AhMLP12	CAAT-box	CAAT	1649	4	-	Nicotiana glutinosa
AhMLP12	CAAT-box	CAAAT	1659	5	-	Pisum sativum	common cis-acting element in promoter and enhancer regions
AhMLP12	CAAT-box	CCAAT	1834	5	-	Arabidopsis thaliana	common cis-acting element in promoter and enhancer regions
AhMLP12	CAAT-box	CAAAT	1860	5	-	Pisum sativum	common cis-acting element in promoter and enhancer regions
AhMLP12	GATA-motif	AAGGATAAGG	980	9	-	Solanum tuberosum	part of a light responsive element
AhMLP12	TGA-element	AACGAC	970	6	-	Brassica oleracea	auxin-responsive element
AhMLP12	MYC	CATTTG	4	6	-	Arabidopsis thaliana
AhMLP12	MYC	CATTTG	342	6	-	Arabidopsis thaliana
AhMLP12	MYC	CATTTG	528	6	+	Arabidopsis thaliana
AhMLP12	MYC	CATTTG	913	6	+	Arabidopsis thaliana
AhMLP12	MYC	CATTTG	1511	6	+	Arabidopsis thaliana
AhMLP12	WRE3	CCACCT	475	6	-	Pisum sativum
AhMLP12	AE-box	AGAAACAA	1590	8	+	Arabidopsis thaliana	part of a module for light response
AhMLP12	ARE	AAACCA	521	6	-	Zea mays	cis-acting regulatory element essential for the anaerobic induction
AhMLP12	Unnamed__1	CGTGG	715	5	+	Zea mays
AhMLP12	W box	TTGACC	834	6	+	Arabidopsis thaliana
AhMLP12	AAGAA-motif	GAAAGAA	541	7	+	Avena sativa
AhMLP12	LAMP-element	CCTTATCCA	743	9	-	Spinacia oleracea	part of a light responsive element
AhMLP12	ERE	ATTTTAAA	1747	8	-	Nicotiana glutinos
AhMLP12	ERE	ATTTTAAA	1948	8	-	Nicotiana glutinos
AhMLP12	ERE	ATTTTAAA	1983	8	-	Nicotiana glutinos
AhMLP12		motif_sequence	44	4	+	organism	short_function
AhMLP12		motif_sequence	322	4	+	organism	short_function
AhMLP12		motif_sequence	462	4	-	organism	short_function
AhMLP12		motif_sequence	772	4	+	organism	short_function
AhMLP12		motif_sequence	876	4	+	organism	short_function
AhMLP12		motif_sequence	998	4	-	organism	short_function
AhMLP12		motif_sequence	1163	4	+	organism	short_function
AhMLP12		motif_sequence	1182	4	+	organism	short_function
AhMLP12		motif_sequence	1219	4	-	organism	short_function
AhMLP12		motif_sequence	1416	4	-	organism	short_function
AhMLP12		motif_sequence	1726	4	-	organism	short_function
AhMLP12		motif_sequence	1940	4	-	organism	short_function
AhMLP12	dOCT	CACGGATC	711	8	-	Zea mays
AhMLP12	O2-site	GATGACATGG	315	9	-	Zea mays	cis-acting regulatory element involved in zein metabolism regulation
AhMLP12	MBS	CAACTG	1084	6	-	Arabidopsis thaliana	MYB binding site involved in drought-inducibility
AhMLP12	MBS	CAACTG	1545	6	+	Arabidopsis thaliana	MYB binding site involved in drought-inducibility
AhMLP13	GT1-motif	GGTTAA	279	6	+	Arabidopsis thaliana	light responsive element
AhMLP13	G-box	CACGAC	1306	6	+	Zea mays	cis-acting regulatory element involved in light responsiveness
AhMLP13	circadian	CAAAGATATC	263	9	+	Lycopersicon esculentum	cis-acting regulatory element involved in circadian control
AhMLP13	AT~TATA-box	TATATA	16	6	+	Arabidopsis thaliana
AhMLP13	AT~TATA-box	TATATA	913	6	+	Arabidopsis thaliana
AhMLP13	AT~TATA-box	TATATA	1271	6	-	Arabidopsis thaliana
AhMLP13	AT~TATA-box	TATATA	1775	6	-	Arabidopsis thaliana
AhMLP13	TC-rich repeats	GTTTTCTTAC	798	9	-	Nicotiana tabacum	cis-acting element involved in defense and stress responsiveness
AhMLP13	TC-rich repeats	GTTTTCTTAC	1413	9	-	Nicotiana tabacum	cis-acting element involved in defense and stress responsiveness
AhMLP13	Box 4	ATTAAT	1256	6	-	Petroselinum crispum	part of a conserved DNA module involved in light responsiveness
AhMLP13	CGTCA-motif	CGTCA	1641	5	-	Hordeum vulgare	cis-acting regulatory element involved in the MeJA-responsiveness
AhMLP13	Unnamed__4	CTCC	670	4	-	Petroselinum hortense
AhMLP13	Unnamed__4	CTCC	853	4	-	Petroselinum hortense
AhMLP13	Unnamed__4	CTCC	863	4	-	Petroselinum hortense
AhMLP13	Unnamed__4	CTCC	879	4	+	Petroselinum hortense
AhMLP13	Unnamed__4	CTCC	1033	4	-	Petroselinum hortense
AhMLP13	Unnamed__4	CTCC	1629	4	+	Petroselinum hortense
AhMLP13	Unnamed__4	CTCC	1814	4	-	Petroselinum hortense
AhMLP13	Unnamed__4	CTCC	1835	4	-	Petroselinum hortense
AhMLP13	Unnamed__4	CTCC	1939	4	+	Petroselinum hortense
AhMLP13	as-1	TGACG	1641	5	+	Arabidopsis thaliana
AhMLP13	Unnamed__6	taTAAATATct	203	10	+	Zea mays
AhMLP13	Unnamed__6	taTAAATATct	1272	10	-	Zea mays
AhMLP13	WUN-motif	AAATTACTA	1430	9	-	Nicotiana glutinosa
AhMLP13	WUN-motif	AAATTACT	1431	8	-	Nicotiana glutinosa
AhMLP13	TGACG-motif	TGACG	1641	5	+	Hordeum vulgare	cis-acting regulatory element involved in the MeJA-responsiveness
AhMLP13	AT-rich element	ATAGAAATCAA	426	10	+	Glycine max	binding site of AT-rich DNA binding protein (ATBP-1)
AhMLP13	G-Box	CACGTT	640	6	-	Pisum sativum	cis-acting regulatory element involved in light responsiveness
AhMLP13	G-Box	CACGTT	840	6	+	Pisum sativum	cis-acting regulatory element involved in light responsiveness
AhMLP13	TATA-box	TATAA	4	5	-	Arabidopsis thaliana	core promoter element around -30 of transcription start
AhMLP13	TATA-box	TATA	5	4	+	Arabidopsis thaliana	core promoter element around -30 of transcription start
AhMLP13	TATA-box	ATTATA	14	6	+	Brassica napus	core promoter element around -30 of transcription start
AhMLP13	TATA-box	TATATAA	15	7	-	Arabidopsis thaliana	core promoter element around -30 of transcription start
AhMLP13	TATA-box	TATATA	16	6	+	Arabidopsis thaliana	core promoter element around -30 of transcription start
AhMLP13	TATA-box	ATATAA	17	6	+	Brassica oleracea	core promoter element around -30 of transcription start
AhMLP13	TATA-box	TATA	18	4	+	Arabidopsis thaliana	core promoter element around -30 of transcription start
AhMLP13	TATA-box	TATTTAAA	32	8	+	Arabidopsis thaliana	core promoter element around -30 of transcription start
AhMLP13	TATA-box	TATAAAA	67	7	-	Pisum sativum	core promoter element around -30 of transcription start
AhMLP13	TATA-box	TATAAA	68	6	-	Helianthus annuus	core promoter element around -30 of transcription start
AhMLP13	TATA-box	TATAA	69	5	-	Arabidopsis thaliana	core promoter element around -30 of transcription start
AhMLP13	TATA-box	TATA	70	4	+	Arabidopsis thaliana	core promoter element around -30 of transcription start
AhMLP13	TATA-box	TACAAAA	77	7	-	Oryza sativa	core promoter element around -30 of transcription start
AhMLP13	TATA-box	TATTTAAA	122	8	-	Arabidopsis thaliana	core promoter element around -30 of transcription start
AhMLP13	TATA-box	TATA	157	4	+	Arabidopsis thaliana	core promoter element around -30 of transcription start
AhMLP13	TATA-box	TATTTAAA	159	8	+	Arabidopsis thaliana	core promoter element around -30 of transcription start
AhMLP13	TATA-box	TATA	169	4	+	Arabidopsis thaliana	core promoter element around -30 of transcription start
AhMLP13	TATA-box	ATATAT	266	6	+	Brassica napus	core promoter element around -30 of transcription start
AhMLP13	TATA-box	TATA	267	4	+	Arabidopsis thaliana	core promoter element around -30 of transcription start
AhMLP13	TATA-box	TATACA	319	6	-	Helianthus annuus	core promoter element around -30 of transcription start
AhMLP13	TATA-box	TATA	321	4	+	Arabidopsis thaliana	core promoter element around -30 of transcription start
AhMLP13	TATA-box	TATA	418	4	+	Arabidopsis thaliana	core promoter element around -30 of transcription start
AhMLP13	TATA-box	ATATAT	516	6	+	Brassica napus	core promoter element around -30 of transcription start
AhMLP13	TATA-box	TATA	517	4	+	Arabidopsis thaliana	core promoter element around -30 of transcription start
AhMLP13	TATA-box	TATAA	609	5	-	Arabidopsis thaliana	core promoter element around -30 of transcription start
AhMLP13	TATA-box	TATA	610	4	+	Arabidopsis thaliana	core promoter element around -30 of transcription start
AhMLP13	TATA-box	taTATAAAtc	866	9	-	Arabidopsis thaliana	core promoter element around -30 of transcription start
AhMLP13	TATA-box	TATAAAT	867	7	-	Brassica juncea	core promoter element around -30 of transcription start
AhMLP13	TATA-box	TATAAA	868	6	-	Helianthus annuus	core promoter element around -30 of transcription start
AhMLP13	TATA-box	TATAA	869	5	-	Arabidopsis thaliana	core promoter element around -30 of transcription start
AhMLP13	TATA-box	TATA	870	4	+	Arabidopsis thaliana	core promoter element around -30 of transcription start
AhMLP13	TATA-box	TATATA	913	6	+	Arabidopsis thaliana	core promoter element around -30 of transcription start
AhMLP13	TATA-box	TATA	915	4	+	Arabidopsis thaliana	core promoter element around -30 of transcription start
AhMLP13	TATA-box	TATA	1041	4	-	Arabidopsis thaliana	core promoter element around -30 of transcription start
AhMLP13	TATA-box	TATA	1055	4	-	Arabidopsis thaliana	core promoter element around -30 of transcription start
AhMLP13	TATA-box	TATAAAA	1080	7	-	Pisum sativum	core promoter element around -30 of transcription start
AhMLP13	TATA-box	TATAAA	1081	6	-	Helianthus annuus	core promoter element around -30 of transcription start
AhMLP13	TATA-box	TATAA	1082	5	-	Arabidopsis thaliana	core promoter element around -30 of transcription start
AhMLP13	TATA-box	TATA	1083	4	-	Arabidopsis thaliana	core promoter element around -30 of transcription start
AhMLP13	TATA-box	TATTTAAA	1094	8	-	Arabidopsis thaliana	core promoter element around -30 of transcription start
AhMLP13	TATA-box	taTATAAAtc	1158	9	-	Arabidopsis thaliana	core promoter element around -30 of transcription start
AhMLP13	TATA-box	TACATAAA	1160	8	-	Oryza sativa	core promoter element around -30 of transcription start
AhMLP13	TATA-box	TATAAAA	1184	7	-	Pisum sativum	core promoter element around -30 of transcription start
AhMLP13	TATA-box	TATAAA	1185	6	-	Helianthus annuus	core promoter element around -30 of transcription start
AhMLP13	TATA-box	TATAA	1186	5	-	Arabidopsis thaliana	core promoter element around -30 of transcription start
AhMLP13	TATA-box	TATA	1187	4	-	Arabidopsis thaliana	core promoter element around -30 of transcription start
AhMLP13	TATA-box	ATTATA	1197	6	+	Brassica napus	core promoter element around -30 of transcription start
AhMLP13	TATA-box	TATAA	1198	5	-	Arabidopsis thaliana	core promoter element around -30 of transcription start
AhMLP13	TATA-box	TATA	1199	4	-	Arabidopsis thaliana	core promoter element around -30 of transcription start
AhMLP13	TATA-box	ATATAT	1270	6	-	Brassica napus	core promoter element around -30 of transcription start
AhMLP13	TATA-box	TATATA	1271	6	-	Arabidopsis thaliana	core promoter element around -30 of transcription start
AhMLP13	TATA-box	ATATAT	1272	6	-	Brassica napus	core promoter element around -30 of transcription start
AhMLP13	TATA-box	TATA	1273	4	-	Arabidopsis thaliana	core promoter element around -30 of transcription start
AhMLP13	TATA-box	TATAAATA	1275	8	-	Daucus carota	core promoter element around -30 of transcription start
AhMLP13	TATA-box	TATAAAT	1276	7	-	Brassica juncea	core promoter element around -30 of transcription start
AhMLP13	TATA-box	TATAAA	1277	6	-	Helianthus annuus	core promoter element around -30 of transcription start
AhMLP13	TATA-box	TATAA	1278	5	-	Arabidopsis thaliana	core promoter element around -30 of transcription start
AhMLP13	TATA-box	TATA	1279	4	-	Arabidopsis thaliana	core promoter element around -30 of transcription start
AhMLP13	TATA-box	ccTATAAAaa	1719	9	-	Arabidopsis thaliana	core promoter element around -30 of transcription start
AhMLP13	TATA-box	TATA	1730	4	-	Arabidopsis thaliana	core promoter element around -30 of transcription start
AhMLP13	TATA-box	TATAAAA	1734	7	-	Pisum sativum	core promoter element around -30 of transcription start
AhMLP13	TATA-box	TATAAA	1735	6	-	Helianthus annuus	core promoter element around -30 of transcription start
AhMLP13	TATA-box	TATAA	1736	5	-	Arabidopsis thaliana	core promoter element around -30 of transcription start
AhMLP13	TATA-box	TATA	1737	4	-	Arabidopsis thaliana	core promoter element around -30 of transcription start
AhMLP13	TATA-box	ATATAT	1774	6	-	Brassica napus	core promoter element around -30 of transcription start
AhMLP13	TATA-box	TATATA	1775	6	-	Arabidopsis thaliana	core promoter element around -30 of transcription start
AhMLP13	TATA-box	ATATAA	1776	6	+	Brassica oleracea	core promoter element around -30 of transcription start
AhMLP13	TATA-box	TATA	1777	4	-	Arabidopsis thaliana	core promoter element around -30 of transcription start
AhMLP13	TATA-box	TATAA	1955	5	-	Arabidopsis thaliana	core promoter element around -30 of transcription start
AhMLP13	TATA-box	TATA	1956	4	-	Arabidopsis thaliana	core promoter element around -30 of transcription start
AhMLP13	TATA-box	TATAA	1975	5	-	Arabidopsis thaliana	core promoter element around -30 of transcription start
AhMLP13	TATA-box	TATA	1976	4	-	Arabidopsis thaliana	core promoter element around -30 of transcription start
AhMLP13	STRE	AGGGG	413	5	+	Arabidopsis thaliana
AhMLP13	STRE	AGGGG	686	5	+	Arabidopsis thaliana
AhMLP13	STRE	AGGGG	1832	5	+	Arabidopsis thaliana
AhMLP13	STRE	AGGGG	1839	5	+	Arabidopsis thaliana
AhMLP13	Myb-binding site	CAACAG	1866	6	+	Nicotiana tabacum
AhMLP13	TATA	TATAAAAT	1079	8	-	Arabidopsis thaliana
AhMLP13	TATA	TATAAAAT	1183	8	-	Arabidopsis thaliana
AhMLP13	TATA	TATAAAAT	1733	8	-	Arabidopsis thaliana
AhMLP13	GATA-motif	GATAGGA	1210	7	-	Arabidopsis thaliana	part of a light responsive element
AhMLP13	MYC	CATTTG	1046	6	+	Arabidopsis thaliana
AhMLP13	MYC	CATGTG	1318	6	-	Arabidopsis thaliana
AhMLP13	MYC	CATGTG	1526	6	+	Arabidopsis thaliana
AhMLP13	MYC	CATGTG	1589	6	+	Arabidopsis thaliana
AhMLP13	Unnamed__1	CGTGG	1893	5	+	Zea mays
AhMLP13	ARE	AAACCA	1241	6	-	Zea mays	cis-acting regulatory element essential for the anaerobic induction
AhMLP13	ARE	AAACCA	1926	6	-	Zea mays	cis-acting regulatory element essential for the anaerobic induction
AhMLP13	MYB	TAACCA	1	6	-	Arabidopsis thaliana
AhMLP13	MYB	TAACCA	278	6	-	Arabidopsis thaliana
AhMLP13	MYB	TAACCA	552	6	+	Arabidopsis thaliana
AhMLP13	MYB	TAACCA	697	6	-	Arabidopsis thaliana
AhMLP13	MYB	TAACCA	751	6	-	Arabidopsis thaliana
AhMLP13	MYB	CAACCA	1582	6	+	Arabidopsis thaliana
AhMLP13	MYB	CAACAG	1866	6	+	Arabidopsis thaliana
AhMLP13	ABRE	ACGTG	641	5	+	Arabidopsis thaliana	cis-acting element involved in the abscisic acid responsiveness
AhMLP13	ABRE	ACGTG	840	5	-	Arabidopsis thaliana	cis-acting element involved in the abscisic acid responsiveness
AhMLP13	CAAT-box	CAAT	29	4	+	Nicotiana glutinosa
AhMLP13	CAAT-box	CAAT	40	4	+	Nicotiana glutinosa
AhMLP13	CAAT-box	CAAAT	255	5	-	Pisum sativum	common cis-acting element in promoter and enhancer regions
AhMLP13	CAAT-box	CAAAT	263	5	+	Pisum sativum	common cis-acting element in promoter and enhancer regions
AhMLP13	CAAT-box	CAAT	313	4	+	Nicotiana glutinosa
AhMLP13	CAAT-box	CAAAT	338	5	-	Pisum sativum	common cis-acting element in promoter and enhancer regions
AhMLP13	CAAT-box	CAAT	375	4	-	Nicotiana glutinosa
AhMLP13	CAAT-box	CAAAT	421	5	-	Pisum sativum	common cis-acting element in promoter and enhancer regions
AhMLP13	CAAT-box	CAAT	453	4	-	Nicotiana glutinosa
AhMLP13	CAAT-box	CAAAT	497	5	+	Pisum sativum	common cis-acting element in promoter and enhancer regions
AhMLP13	CAAT-box	CAAT	594	4	+	Nicotiana glutinosa
AhMLP13	CAAT-box	CCAAT	661	5	-	Arabidopsis thaliana	common cis-acting element in promoter and enhancer regions
AhMLP13	CAAT-box	CAAAT	728	5	-	Pisum sativum	common cis-acting element in promoter and enhancer regions
AhMLP13	CAAT-box	CAAT	771	4	-	Nicotiana glutinosa
AhMLP13	CAAT-box	CAAT	893	4	-	Nicotiana glutinosa
AhMLP13	CAAT-box	CAAAT	1047	5	-	Pisum sativum	common cis-acting element in promoter and enhancer regions
AhMLP13	CAAT-box	CAAT	1234	4	-	Nicotiana glutinosa
AhMLP13	CAAT-box	CAAT	1263	4	-	Nicotiana glutinosa
AhMLP13	CAAT-box	CAAT	1333	4	+	Nicotiana glutinosa
AhMLP13	CAAT-box	CAAAT	1346	5	-	Pisum sativum	common cis-acting element in promoter and enhancer regions
AhMLP13	CAAT-box	CAAT	1366	4	-	Nicotiana glutinosa
AhMLP13	CAAT-box	CAAAT	1375	5	+	Pisum sativum	common cis-acting element in promoter and enhancer regions
AhMLP13	CAAT-box	CAAAT	1425	5	-	Pisum sativum	common cis-acting element in promoter and enhancer regions
AhMLP13	CAAT-box	CAAT	1443	4	+	Nicotiana glutinosa
AhMLP13	CAAT-box	CAAT	1457	4	-	Nicotiana glutinosa
AhMLP13	CAAT-box	CAAT	1476	4	-	Nicotiana glutinosa
AhMLP13	CAAT-box	CAAT	1483	4	+	Nicotiana glutinosa
AhMLP13	CAAT-box	CAAT	1512	4	-	Nicotiana glutinosa
AhMLP13	CAAT-box	CAAT	1624	4	+	Nicotiana glutinosa
AhMLP13	CAAT-box	CAAT	1653	4	-	Nicotiana glutinosa
AhMLP13	CAAT-box	TGCCAAC	1824	7	-	Petunia hybrida	common cis-acting element in promoter and enhancer regions
AhMLP13	CAAT-box	CAAT	1877	4	+	Nicotiana glutinosa
AhMLP13	CAAT-box	CAAT	1982	4	+	Nicotiana glutinosa
AhMLP13	CAAT-box	CAAT	1997	4	-	Nicotiana glutinosa
AhMLP13	F-box	CTATTCTCATT	1112	10	+	Lycopersicon esculentum
AhMLP13	ERE	ATTTCATA	363	8	-	Nicotiana glutinos
AhMLP13	ERE	ATTTTAAA	1634	8	-	Nicotiana glutinos
AhMLP13	ERE	ATTTTAAA	1741	8	+	Nicotiana glutinos
AhMLP13	TCT-motif	TCTTAC	1413	6	-	Arabidopsis thaliana	part of a light responsive element
AhMLP13		motif_sequence	589	4	+	organism	short_function
AhMLP13		motif_sequence	664	4	-	organism	short_function
AhMLP13		motif_sequence	736	4	+	organism	short_function
AhMLP13		motif_sequence	853	4	-	organism	short_function
AhMLP13		motif_sequence	863	4	-	organism	short_function
AhMLP13		motif_sequence	1828	4	-	organism	short_function
AhMLP13		motif_sequence	1835	4	-	organism	short_function
AhMLP13	AC-II	CCACCAACCCCC	1847	11	-	Phaseolus vulgaris
AhMLP13	AAGAA-motif	GAAAGAA	901	7	+	Avena sativa
AhMLP13	AAGAA-motif	GAAAGAA	1903	7	+	Avena sativa
AhMLP13	MYB-like sequence	TAACCA	1	6	-	Arabidopsis thaliana
AhMLP13	MYB-like sequence	TAACCA	278	6	-	Arabidopsis thaliana
AhMLP13	MYB-like sequence	TAACCA	552	6	+	Arabidopsis thaliana
AhMLP13	MYB-like sequence	TAACCA	697	6	-	Arabidopsis thaliana
AhMLP13	MYB-like sequence	TAACCA	751	6	-	Arabidopsis thaliana
AhMLP14	LAMP-element	CTTTATCA	1157	8	-	Pisum sativum	part of a light responsive element
AhMLP14	CTAG-motif	ACTAGCAGAA	566	9	+	Avena sativa
AhMLP14	ERE	ATTTTAAA	1206	8	+	Nicotiana glutinos
AhMLP14	F-box	CTATTCTCATT	522	10	+	Lycopersicon esculentum
AhMLP14		motif_sequence	4	4	-	organism	short_function
AhMLP14		motif_sequence	242	4	-	organism	short_function
AhMLP14		motif_sequence	440	4	-	organism	short_function
AhMLP14		motif_sequence	455	4	-	organism	short_function
AhMLP14		motif_sequence	570	4	-	organism	short_function
AhMLP14		motif_sequence	713	4	+	organism	short_function
AhMLP14		motif_sequence	1024	4	+	organism	short_function
AhMLP14		motif_sequence	1442	4	+	organism	short_function
AhMLP14		motif_sequence	1921	4	-	organism	short_function
AhMLP14	MYB-like sequence	TAACCA	1437	6	+	Arabidopsis thaliana
AhMLP14	MYB-like sequence	TAACCA	1817	6	-	Arabidopsis thaliana
AhMLP14	MYB-like sequence	TAACCA	1865	6	-	Arabidopsis thaliana
AhMLP14	AAGAA-motif	gGTAAAGAAA	766	9	+	Avena sativa
AhMLP14	WRE3	CCACCT	409	6	-	Pisum sativum
AhMLP14	WRE3	CCACCT	1784	6	-	Pisum sativum
AhMLP14	GATA-motif	AAGGATAAGG	1874	9	+	Solanum tuberosum	part of a light responsive element
AhMLP14	W box	TTGACC	1319	6	+	Arabidopsis thaliana
AhMLP14	ABRE3a	TACGTG	324	6	+	Zea mays
AhMLP14	ARE	AAACCA	594	6	-	Zea mays	cis-acting regulatory element essential for the anaerobic induction
AhMLP14	Unnamed__1	CGTGG	514	5	-	Zea mays
AhMLP14	chs-CMA1a	TTACTTAA	1868	8	-	Daucus carota	part of a light responsive element
AhMLP14	MYB	CAACCA	116	6	-	Arabidopsis thaliana
AhMLP14	MYB	TAACCA	1437	6	+	Arabidopsis thaliana
AhMLP14	MYB	TAACCA	1817	6	-	Arabidopsis thaliana
AhMLP14	MYB	TAACCA	1865	6	-	Arabidopsis thaliana
AhMLP14	ABRE	ACGTG	325	5	+	Arabidopsis thaliana	cis-acting element involved in the abscisic acid responsiveness
AhMLP14	CAAT-box	CAAAT	16	5	+	Pisum sativum	common cis-acting element in promoter and enhancer regions
AhMLP14	CAAT-box	CAAT	35	4	-	Nicotiana glutinosa
AhMLP14	CAAT-box	CAAT	139	4	-	Nicotiana glutinosa
AhMLP14	CAAT-box	CCAAT	231	5	-	Arabidopsis thaliana	common cis-acting element in promoter and enhancer regions
AhMLP14	CAAT-box	CAAAT	271	5	-	Pisum sativum	common cis-acting element in promoter and enhancer regions
AhMLP14	CAAT-box	CAAT	303	4	+	Nicotiana glutinosa
AhMLP14	CAAT-box	CCAAT	318	5	-	Arabidopsis thaliana	common cis-acting element in promoter and enhancer regions
AhMLP14	CAAT-box	CAAT	350	4	-	Nicotiana glutinosa
AhMLP14	CAAT-box	CAAT	357	4	-	Nicotiana glutinosa
AhMLP14	CAAT-box	CAAT	549	4	+	Nicotiana glutinosa
AhMLP14	CAAT-box	CAAT	574	4	-	Nicotiana glutinosa
AhMLP14	CAAT-box	CAAT	664	4	-	Nicotiana glutinosa
AhMLP14	CAAT-box	CAAAT	786	5	+	Pisum sativum	common cis-acting element in promoter and enhancer regions
AhMLP14	CAAT-box	CAAT	789	4	-	Nicotiana glutinosa
AhMLP14	CAAT-box	CAAT	801	4	+	Nicotiana glutinosa
AhMLP14	CAAT-box	CAAT	830	4	-	Nicotiana glutinosa
AhMLP14	CAAT-box	CAAT	854	4	+	Nicotiana glutinosa
AhMLP14	CAAT-box	CAAT	912	4	+	Nicotiana glutinosa
AhMLP14	CAAT-box	CAAT	962	4	-	Nicotiana glutinosa
AhMLP14	CAAT-box	CAAT	972	4	+	Nicotiana glutinosa
AhMLP14	CAAT-box	CAAAT	1097	5	+	Pisum sativum	common cis-acting element in promoter and enhancer regions
AhMLP14	CAAT-box	CAAAT	1167	5	+	Pisum sativum	common cis-acting element in promoter and enhancer regions
AhMLP14	CAAT-box	CAAT	1179	4	-	Nicotiana glutinosa
AhMLP14	CAAT-box	CAAAT	1203	5	+	Pisum sativum	common cis-acting element in promoter and enhancer regions
AhMLP14	CAAT-box	CAAAT	1291	5	+	Pisum sativum	common cis-acting element in promoter and enhancer regions
AhMLP14	CAAT-box	CAAAT	1317	5	-	Pisum sativum	common cis-acting element in promoter and enhancer regions
AhMLP14	CAAT-box	CAAT	1340	4	-	Nicotiana glutinosa
AhMLP14	CAAT-box	CAAT	1511	4	-	Nicotiana glutinosa
AhMLP14	CAAT-box	CAAAT	1621	5	+	Pisum sativum	common cis-acting element in promoter and enhancer regions
AhMLP14	CAAT-box	CAAAT	1666	5	+	Pisum sativum	common cis-acting element in promoter and enhancer regions
AhMLP14	CAAT-box	CAAT	1678	4	+	Nicotiana glutinosa
AhMLP14	CAAT-box	CCAAT	1738	5	+	Arabidopsis thaliana	common cis-acting element in promoter and enhancer regions
AhMLP14	CAAT-box	CAAT	1739	4	+	Nicotiana glutinosa
AhMLP14	CAAT-box	CAAAT	1765	5	+	Pisum sativum	common cis-acting element in promoter and enhancer regions
AhMLP14	CAAT-box	CAAT	1804	4	-	Nicotiana glutinosa
AhMLP14	CAAT-box	CAAT	1833	4	-	Nicotiana glutinosa
AhMLP14	CAAT-box	CAAAT	1856	5	-	Pisum sativum	common cis-acting element in promoter and enhancer regions
AhMLP14	CAAT-box	CAAAT	1987	5	-	Pisum sativum	common cis-acting element in promoter and enhancer regions
AhMLP14	ATCT-motif	AATCTAATCC	70	9	-	Pisum sativum	part of a conserved DNA module involved in light responsiveness
AhMLP14	ATCT-motif	AATCTAATCC	1065	9	-	Pisum sativum	part of a conserved DNA module involved in light responsiveness
AhMLP14	Unnamed__6	taTAAATATct	285	10	-	Zea mays
AhMLP14	GA-motif	ATAGATAA	1704	8	+	Arabidopsis thaliana	part of a light responsive element
AhMLP14	TGACG-motif	TGACG	986	5	+	Hordeum vulgare	cis-acting regulatory element involved in the MeJA-responsiveness
AhMLP14	TGACG-motif	TGACG	1305	5	+	Hordeum vulgare	cis-acting regulatory element involved in the MeJA-responsiveness
AhMLP14	STRE	AGGGG	519	5	-	Arabidopsis thaliana
AhMLP14	TATA-box	TATAA	39	5	-	Arabidopsis thaliana	core promoter element around -30 of transcription start
AhMLP14	TATA-box	TATA	40	4	+	Arabidopsis thaliana	core promoter element around -30 of transcription start
AhMLP14	TATA-box	TATAAA	48	6	-	Helianthus annuus	core promoter element around -30 of transcription start
AhMLP14	TATA-box	TATATAA	49	7	-	Arabidopsis thaliana	core promoter element around -30 of transcription start
AhMLP14	TATA-box	TATATA	50	6	+	Arabidopsis thaliana	core promoter element around -30 of transcription start
AhMLP14	TATA-box	ATATAT	51	6	+	Brassica napus	core promoter element around -30 of transcription start
AhMLP14	TATA-box	TATA	52	4	+	Arabidopsis thaliana	core promoter element around -30 of transcription start
AhMLP14	TATA-box	TACATAAA	79	8	-	Oryza sativa	core promoter element around -30 of transcription start
AhMLP14	TATA-box	TATACA	83	6	-	Helianthus annuus	core promoter element around -30 of transcription start
AhMLP14	TATA-box	TATA	85	4	+	Arabidopsis thaliana	core promoter element around -30 of transcription start
AhMLP14	TATA-box	taTATAAAtc	121	9	-	Arabidopsis thaliana	core promoter element around -30 of transcription start
AhMLP14	TATA-box	TACATAAA	123	8	-	Oryza sativa	core promoter element around -30 of transcription start
AhMLP14	TATA-box	TACAAAA	154	7	-	Oryza sativa	core promoter element around -30 of transcription start
AhMLP14	TATA-box	TATAAAA	207	7	-	Pisum sativum	core promoter element around -30 of transcription start
AhMLP14	TATA-box	TATAAA	208	6	-	Helianthus annuus	core promoter element around -30 of transcription start
AhMLP14	TATA-box	TATAA	209	5	-	Arabidopsis thaliana	core promoter element around -30 of transcription start
AhMLP14	TATA-box	TATA	210	4	+	Arabidopsis thaliana	core promoter element around -30 of transcription start
AhMLP14	TATA-box	TACAAAA	224	7	-	Oryza sativa	core promoter element around -30 of transcription start
AhMLP14	TATA-box	TATAAA	290	6	-	Helianthus annuus	core promoter element around -30 of transcription start
AhMLP14	TATA-box	TATAA	291	5	-	Arabidopsis thaliana	core promoter element around -30 of transcription start
AhMLP14	TATA-box	TATA	292	4	+	Arabidopsis thaliana	core promoter element around -30 of transcription start
AhMLP14	TATA-box	ATTATA	336	6	+	Brassica napus	core promoter element around -30 of transcription start
AhMLP14	TATA-box	TATAA	337	5	-	Arabidopsis thaliana	core promoter element around -30 of transcription start
AhMLP14	TATA-box	TATA	338	4	+	Arabidopsis thaliana	core promoter element around -30 of transcription start
AhMLP14	TATA-box	TATA	430	4	+	Arabidopsis thaliana	core promoter element around -30 of transcription start
AhMLP14	TATA-box	TATAAGAA	533	8	-	Zea mays	core promoter element around -30 of transcription start
AhMLP14	TATA-box	TATAA	536	5	-	Arabidopsis thaliana	core promoter element around -30 of transcription start
AhMLP14	TATA-box	TATA	537	4	+	Arabidopsis thaliana	core promoter element around -30 of transcription start
AhMLP14	TATA-box	ATATAA	719	6	+	Brassica oleracea	core promoter element around -30 of transcription start
AhMLP14	TATA-box	TATA	720	4	+	Arabidopsis thaliana	core promoter element around -30 of transcription start
AhMLP14	TATA-box	TATAAAT	739	7	-	Brassica juncea	core promoter element around -30 of transcription start
AhMLP14	TATA-box	TATAAA	740	6	-	Helianthus annuus	core promoter element around -30 of transcription start
AhMLP14	TATA-box	TATAA	741	5	-	Arabidopsis thaliana	core promoter element around -30 of transcription start
AhMLP14	TATA-box	TATA	742	4	+	Arabidopsis thaliana	core promoter element around -30 of transcription start
AhMLP14	TATA-box	ATATAA	816	6	+	Brassica oleracea	core promoter element around -30 of transcription start
AhMLP14	TATA-box	TATA	817	4	+	Arabidopsis thaliana	core promoter element around -30 of transcription start
AhMLP14	TATA-box	TATAA	992	5	-	Arabidopsis thaliana	core promoter element around -30 of transcription start
AhMLP14	TATA-box	TATA	993	4	+	Arabidopsis thaliana	core promoter element around -30 of transcription start
AhMLP14	TATA-box	TATTTAAA	1208	8	-	Arabidopsis thaliana	core promoter element around -30 of transcription start
AhMLP14	TATA-box	ATATAA	1213	6	+	Brassica oleracea	core promoter element around -30 of transcription start
AhMLP14	TATA-box	TATA	1214	4	-	Arabidopsis thaliana	core promoter element around -30 of transcription start
AhMLP14	TATA-box	TATTTAAA	1231	8	-	Arabidopsis thaliana	core promoter element around -30 of transcription start
AhMLP14	TATA-box	ATTATA	1238	6	+	Brassica napus	core promoter element around -30 of transcription start
AhMLP14	TATA-box	TATAA	1239	5	-	Arabidopsis thaliana	core promoter element around -30 of transcription start
AhMLP14	TATA-box	TATA	1240	4	-	Arabidopsis thaliana	core promoter element around -30 of transcription start
AhMLP14	TATA-box	ATTATA	1294	6	+	Brassica napus	core promoter element around -30 of transcription start
AhMLP14	TATA-box	TATAA	1295	5	-	Arabidopsis thaliana	core promoter element around -30 of transcription start
AhMLP14	TATA-box	TATA	1296	4	-	Arabidopsis thaliana	core promoter element around -30 of transcription start
AhMLP14	TATA-box	TATAAA	1366	6	-	Helianthus annuus	core promoter element around -30 of transcription start
AhMLP14	TATA-box	TATAA	1367	5	-	Arabidopsis thaliana	core promoter element around -30 of transcription start
AhMLP14	TATA-box	TATA	1368	4	-	Arabidopsis thaliana	core promoter element around -30 of transcription start
AhMLP14	TATA-box	ATATAA	1429	6	+	Brassica oleracea	core promoter element around -30 of transcription start
AhMLP14	TATA-box	TATA	1430	4	-	Arabidopsis thaliana	core promoter element around -30 of transcription start
AhMLP14	TATA-box	TATTTAAA	1642	8	+	Arabidopsis thaliana	core promoter element around -30 of transcription start
AhMLP14	TATA-box	TATAAAA	1948	7	-	Pisum sativum	core promoter element around -30 of transcription start
AhMLP14	TATA-box	TATAAA	1949	6	-	Helianthus annuus	core promoter element around -30 of transcription start
AhMLP14	TATA-box	TATAA	1950	5	-	Arabidopsis thaliana	core promoter element around -30 of transcription start
AhMLP14	TATA-box	TATA	1951	4	-	Arabidopsis thaliana	core promoter element around -30 of transcription start
AhMLP14	TATA-box	ATATAA	1956	6	+	Brassica oleracea	core promoter element around -30 of transcription start
AhMLP14	TATA-box	TATA	1957	4	-	Arabidopsis thaliana	core promoter element around -30 of transcription start
AhMLP14	TATA-box	TATA	1996	4	-	Arabidopsis thaliana	core promoter element around -30 of transcription start
AhMLP14	Unnamed__2	AACCTAACCT	1433	9	+	Petroselinum hortense
AhMLP14	TATA	TATAAAAT	1368	8	+	Arabidopsis thaliana
AhMLP14	G-box	TACGTG	324	6	+	Arabidopsis thaliana	cis-acting regulatory element involved in light responsiveness
AhMLP14	GT1-motif	GGTTAA	1049	6	+	Arabidopsis thaliana	light responsive element
AhMLP14	GT1-motif	GGTTAA	1818	6	+	Arabidopsis thaliana	light responsive element
AhMLP14	GT1-motif	GGTTAA	1866	6	+	Arabidopsis thaliana	light responsive element
AhMLP14	GT1-motif	GGTTAA	1876	6	+	Arabidopsis thaliana	light responsive element
AhMLP14	MRE	AACCTAA	1423	7	+	Petroselinum crispum	MYB binding site involved in light responsiveness
AhMLP14	MRE	AACCTAA	1433	7	+	Petroselinum crispum	MYB binding site involved in light responsiveness
AhMLP14	TC-rich repeats	ATTCTCTAAC	616	9	-	Nicotiana tabacum	cis-acting element involved in defense and stress responsiveness
AhMLP14	Box 4	ATTAAT	1961	6	-	Petroselinum crispum	part of a conserved DNA module involved in light responsiveness
AhMLP14	I-box	TGATAATGT	708	9	+	Solanum tuberosum	part of a light responsive element
AhMLP14	AT~TATA-box	TATATAAA	48	8	-	Arabidopsis thaliana
AhMLP14	AT~TATA-box	TATATA	50	6	+	Arabidopsis thaliana
AhMLP14	ABRE4	CACGTA	324	6	-	Zea mays
AhMLP14	CGTCA-motif	CGTCA	986	5	-	Hordeum vulgare	cis-acting regulatory element involved in the MeJA-responsiveness
AhMLP14	CGTCA-motif	CGTCA	1305	5	-	Hordeum vulgare	cis-acting regulatory element involved in the MeJA-responsiveness
AhMLP14	as-1	TGACG	986	5	+	Arabidopsis thaliana
AhMLP14	as-1	TGACG	1305	5	+	Arabidopsis thaliana
AhMLP14	Unnamed__4	CTCC	385	4	+	Petroselinum hortense
AhMLP14	Unnamed__4	CTCC	394	4	+	Petroselinum hortense
AhMLP14	Unnamed__4	CTCC	455	4	-	Petroselinum hortense
AhMLP14	Unnamed__4	CTCC	512	4	+	Petroselinum hortense
AhMLP14	Unnamed__4	CTCC	1046	4	-	Petroselinum hortense
AhMLP14	Unnamed__4	CTCC	1444	4	+	Petroselinum hortense
AhMLP14	Unnamed__4	CTCC	1744	4	+	Petroselinum hortense
AhMLP14	Unnamed__4	CTCC	1782	4	-	Petroselinum hortense
AhMLP14	Unnamed__4	CTCC	1883	4	-	Petroselinum hortense
AhMLP15	Myc	TCTCTTA	1931	7	+	Arabidopsis thaliana
AhMLP15	Unnamed__4	CTCC	234	4	-	Petroselinum hortense
AhMLP15	Unnamed__4	CTCC	774	4	+	Petroselinum hortense
AhMLP15	Unnamed__4	CTCC	931	4	-	Petroselinum hortense
AhMLP15	Unnamed__4	CTCC	1177	4	+	Petroselinum hortense
AhMLP15	AuxRE	TGTCTCAATAAG	1058	11	-	Glycine max	part of an auxin-responsive element
AhMLP15	AT~TATA-box	TATATA	49	6	+	Arabidopsis thaliana
AhMLP15	AT~TATA-box	TATATA	1194	6	-	Arabidopsis thaliana
AhMLP15	AT~TATA-box	TATATA	1241	6	-	Arabidopsis thaliana
AhMLP15	AT~TATA-box	TATATA	1385	6	-	Arabidopsis thaliana
AhMLP15	AT~TATA-box	TATATA	1528	6	-	Arabidopsis thaliana
AhMLP15	AT~TATA-box	TATATA	1530	6	-	Arabidopsis thaliana
AhMLP15	AT~TATA-box	TATATA	1532	6	-	Arabidopsis thaliana
AhMLP15	AT~TATA-box	TATATA	1569	6	-	Arabidopsis thaliana
AhMLP15	AT~TATA-box	TATATA	1571	6	-	Arabidopsis thaliana
AhMLP15	AT~TATA-box	TATATA	1573	6	-	Arabidopsis thaliana
AhMLP15	AT~TATA-box	TATATA	1575	6	-	Arabidopsis thaliana
AhMLP15	TC-rich repeats	GTTTTCTTAC	1535	9	-	Nicotiana tabacum	cis-acting element involved in defense and stress responsiveness
AhMLP15	Box 4	ATTAAT	598	6	+	Petroselinum crispum	part of a conserved DNA module involved in light responsiveness
AhMLP15	Box 4	ATTAAT	686	6	+	Petroselinum crispum	part of a conserved DNA module involved in light responsiveness
AhMLP15	Box 4	ATTAAT	793	6	+	Petroselinum crispum	part of a conserved DNA module involved in light responsiveness
AhMLP15	Box 4	ATTAAT	800	6	+	Petroselinum crispum	part of a conserved DNA module involved in light responsiveness
AhMLP15	GT1-motif	GGTTAAT	1556	7	-	Avena sativa	light responsive element
AhMLP15	GT1-motif	GGTTAA	1557	6	-	Arabidopsis thaliana	light responsive element
AhMLP15	Myb	CAACTG	1309	6	-	Arabidopsis thaliana
AhMLP15	TATA	TATAAAAT	980	8	+	Arabidopsis thaliana
AhMLP15	TATA-box	ATTATA	47	6	+	Brassica napus	core promoter element around -30 of transcription start
AhMLP15	TATA-box	TATATAA	48	7	-	Arabidopsis thaliana	core promoter element around -30 of transcription start
AhMLP15	TATA-box	TATATA	49	6	+	Arabidopsis thaliana	core promoter element around -30 of transcription start
AhMLP15	TATA-box	ATATAA	50	6	+	Brassica oleracea	core promoter element around -30 of transcription start
AhMLP15	TATA-box	TATA	51	4	+	Arabidopsis thaliana	core promoter element around -30 of transcription start
AhMLP15	TATA-box	ccTATAAAaa	189	10	+	Arabidopsis thaliana	core promoter element around -30 of transcription start
AhMLP15	TATA-box	TATA	191	4	+	Arabidopsis thaliana	core promoter element around -30 of transcription start
AhMLP15	TATA-box	ccTATAAAaa	248	9	+	Arabidopsis thaliana	core promoter element around -30 of transcription start
AhMLP15	TATA-box	TATA	250	4	+	Arabidopsis thaliana	core promoter element around -30 of transcription start
AhMLP15	TATA-box	ATTATA	337	6	+	Brassica napus	core promoter element around -30 of transcription start
AhMLP15	TATA-box	TATAA	338	5	-	Arabidopsis thaliana	core promoter element around -30 of transcription start
AhMLP15	TATA-box	TATA	339	4	+	Arabidopsis thaliana	core promoter element around -30 of transcription start
AhMLP15	TATA-box	TATAAAA	347	7	-	Pisum sativum	core promoter element around -30 of transcription start
AhMLP15	TATA-box	TATAAA	348	6	-	Helianthus annuus	core promoter element around -30 of transcription start
AhMLP15	TATA-box	TATAA	349	5	-	Arabidopsis thaliana	core promoter element around -30 of transcription start
AhMLP15	TATA-box	TATA	350	4	+	Arabidopsis thaliana	core promoter element around -30 of transcription start
AhMLP15	TATA-box	TACAAAA	374	7	+	Oryza sativa	core promoter element around -30 of transcription start
AhMLP15	TATA-box	ATATAA	388	6	+	Brassica oleracea	core promoter element around -30 of transcription start
AhMLP15	TATA-box	TATA	389	4	+	Arabidopsis thaliana	core promoter element around -30 of transcription start
AhMLP15	TATA-box	ATTATA	422	6	+	Brassica napus	core promoter element around -30 of transcription start
AhMLP15	TATA-box	TATAA	423	5	-	Arabidopsis thaliana	core promoter element around -30 of transcription start
AhMLP15	TATA-box	TATA	424	4	+	Arabidopsis thaliana	core promoter element around -30 of transcription start
AhMLP15	TATA-box	TACAAAA	516	7	+	Oryza sativa	core promoter element around -30 of transcription start
AhMLP15	TATA-box	TATAA	579	5	-	Arabidopsis thaliana	core promoter element around -30 of transcription start
AhMLP15	TATA-box	TATA	580	4	+	Arabidopsis thaliana	core promoter element around -30 of transcription start
AhMLP15	TATA-box	TATAAAT	809	7	-	Brassica juncea	core promoter element around -30 of transcription start
AhMLP15	TATA-box	TATAAA	810	6	-	Helianthus annuus	core promoter element around -30 of transcription start
AhMLP15	TATA-box	TATAA	811	5	-	Arabidopsis thaliana	core promoter element around -30 of transcription start
AhMLP15	TATA-box	TATA	812	4	+	Arabidopsis thaliana	core promoter element around -30 of transcription start
AhMLP15	TATA-box	TATA	853	4	+	Arabidopsis thaliana	core promoter element around -30 of transcription start
AhMLP15	TATA-box	ATTATA	886	6	+	Brassica napus	core promoter element around -30 of transcription start
AhMLP15	TATA-box	TATAA	887	5	-	Arabidopsis thaliana	core promoter element around -30 of transcription start
AhMLP15	TATA-box	TATA	888	4	+	Arabidopsis thaliana	core promoter element around -30 of transcription start
AhMLP15	TATA-box	TATA	975	4	+	Arabidopsis thaliana	core promoter element around -30 of transcription start
AhMLP15	TATA-box	ATTATA	978	6	+	Brassica napus	core promoter element around -30 of transcription start
AhMLP15	TATA-box	TATAA	979	5	-	Arabidopsis thaliana	core promoter element around -30 of transcription start
AhMLP15	TATA-box	TATA	980	4	+	Arabidopsis thaliana	core promoter element around -30 of transcription start
AhMLP15	TATA-box	TATATAA	1193	7	-	Arabidopsis thaliana	core promoter element around -30 of transcription start
AhMLP15	TATA-box	TATATA	1194	6	-	Arabidopsis thaliana	core promoter element around -30 of transcription start
AhMLP15	TATA-box	TATA	1196	4	-	Arabidopsis thaliana	core promoter element around -30 of transcription start
AhMLP15	TATA-box	TATAA	1220	5	-	Arabidopsis thaliana	core promoter element around -30 of transcription start
AhMLP15	TATA-box	TATA	1221	4	-	Arabidopsis thaliana	core promoter element around -30 of transcription start
AhMLP15	TATA-box	ATTATA	1239	6	+	Brassica napus	core promoter element around -30 of transcription start
AhMLP15	TATA-box	TATATAA	1240	7	-	Arabidopsis thaliana	core promoter element around -30 of transcription start
AhMLP15	TATA-box	TATATA	1241	6	-	Arabidopsis thaliana	core promoter element around -30 of transcription start
AhMLP15	TATA-box	ATATAT	1242	6	-	Brassica napus	core promoter element around -30 of transcription start
AhMLP15	TATA-box	TATA	1243	4	-	Arabidopsis thaliana	core promoter element around -30 of transcription start
AhMLP15	TATA-box	ATATAT	1292	6	-	Brassica napus	core promoter element around -30 of transcription start
AhMLP15	TATA-box	TATA	1293	4	-	Arabidopsis thaliana	core promoter element around -30 of transcription start
AhMLP15	TATA-box	ATTATA	1383	6	+	Brassica napus	core promoter element around -30 of transcription start
AhMLP15	TATA-box	TATATAA	1384	7	-	Arabidopsis thaliana	core promoter element around -30 of transcription start
AhMLP15	TATA-box	TATATA	1385	6	-	Arabidopsis thaliana	core promoter element around -30 of transcription start
AhMLP15	TATA-box	ATATAT	1386	6	-	Brassica napus	core promoter element around -30 of transcription start
AhMLP15	TATA-box	TATA	1387	4	-	Arabidopsis thaliana	core promoter element around -30 of transcription start
AhMLP15	TATA-box	TATA	1437	4	-	Arabidopsis thaliana	core promoter element around -30 of transcription start
AhMLP15	TATA-box	ATTATA	1486	6	+	Brassica napus	core promoter element around -30 of transcription start
AhMLP15	TATA-box	TATAA	1487	5	-	Arabidopsis thaliana	core promoter element around -30 of transcription start
AhMLP15	TATA-box	TATA	1488	4	-	Arabidopsis thaliana	core promoter element around -30 of transcription start
AhMLP15	TATA-box	ATTATA	1526	6	+	Brassica napus	core promoter element around -30 of transcription start
AhMLP15	TATA-box	TATATAA	1527	7	-	Arabidopsis thaliana	core promoter element around -30 of transcription start
AhMLP15	TATA-box	TATATA	1528	6	-	Arabidopsis thaliana	core promoter element around -30 of transcription start
AhMLP15	TATA-box	ATATAT	1529	6	-	Brassica napus	core promoter element around -30 of transcription start
AhMLP15	TATA-box	TATATA	1530	6	-	Arabidopsis thaliana	core promoter element around -30 of transcription start
AhMLP15	TATA-box	ATATAT	1531	6	-	Brassica napus	core promoter element around -30 of transcription start
AhMLP15	TATA-box	TATATA	1532	6	-	Arabidopsis thaliana	core promoter element around -30 of transcription start
AhMLP15	TATA-box	ATATAA	1533	6	+	Brassica oleracea	core promoter element around -30 of transcription start
AhMLP15	TATA-box	TATA	1534	4	-	Arabidopsis thaliana	core promoter element around -30 of transcription start
AhMLP15	TATA-box	TATATA	1569	6	-	Arabidopsis thaliana	core promoter element around -30 of transcription start
AhMLP15	TATA-box	ATATAT	1570	6	-	Brassica napus	core promoter element around -30 of transcription start
AhMLP15	TATA-box	TATATA	1571	6	-	Arabidopsis thaliana	core promoter element around -30 of transcription start
AhMLP15	TATA-box	ATATAT	1572	6	-	Brassica napus	core promoter element around -30 of transcription start
AhMLP15	TATA-box	TATATA	1573	6	-	Arabidopsis thaliana	core promoter element around -30 of transcription start
AhMLP15	TATA-box	ATATAT	1574	6	-	Brassica napus	core promoter element around -30 of transcription start
AhMLP15	TATA-box	TATATA	1575	6	-	Arabidopsis thaliana	core promoter element around -30 of transcription start
AhMLP15	TATA-box	TATA	1577	4	-	Arabidopsis thaliana	core promoter element around -30 of transcription start
AhMLP15	TATA-box	TATAAGAA	1696	8	-	Zea mays	core promoter element around -30 of transcription start
AhMLP15	TATA-box	TATAA	1699	5	-	Arabidopsis thaliana	core promoter element around -30 of transcription start
AhMLP15	TATA-box	TATA	1700	4	-	Arabidopsis thaliana	core promoter element around -30 of transcription start
AhMLP15	TATA-box	TATAAGAA	1706	8	-	Zea mays	core promoter element around -30 of transcription start
AhMLP15	TATA-box	TATAA	1709	5	-	Arabidopsis thaliana	core promoter element around -30 of transcription start
AhMLP15	TATA-box	TATA	1710	4	-	Arabidopsis thaliana	core promoter element around -30 of transcription start
AhMLP15	TATA-box	TATAAGAA	1734	8	-	Zea mays	core promoter element around -30 of transcription start
AhMLP15	TATA-box	TATAA	1737	5	-	Arabidopsis thaliana	core promoter element around -30 of transcription start
AhMLP15	TATA-box	TATA	1738	4	-	Arabidopsis thaliana	core promoter element around -30 of transcription start
AhMLP15	TATA-box	TACAAAA	1746	7	-	Oryza sativa	core promoter element around -30 of transcription start
AhMLP15	TATA-box	ATTATA	1793	6	+	Brassica napus	core promoter element around -30 of transcription start
AhMLP15	TATA-box	TATAA	1794	5	-	Arabidopsis thaliana	core promoter element around -30 of transcription start
AhMLP15	TATA-box	TATA	1795	4	-	Arabidopsis thaliana	core promoter element around -30 of transcription start
AhMLP15	TATA-box	TATAAAA	1817	7	-	Pisum sativum	core promoter element around -30 of transcription start
AhMLP15	TATA-box	TATAAA	1818	6	-	Helianthus annuus	core promoter element around -30 of transcription start
AhMLP15	TATA-box	TATAA	1819	5	-	Arabidopsis thaliana	core promoter element around -30 of transcription start
AhMLP15	TATA-box	TATA	1820	4	-	Arabidopsis thaliana	core promoter element around -30 of transcription start
AhMLP15	TATA-box	TATAAAA	1872	7	-	Pisum sativum	core promoter element around -30 of transcription start
AhMLP15	TATA-box	TATAAA	1873	6	-	Helianthus annuus	core promoter element around -30 of transcription start
AhMLP15	TATA-box	TATAA	1874	5	-	Arabidopsis thaliana	core promoter element around -30 of transcription start
AhMLP15	TATA-box	TATA	1875	4	-	Arabidopsis thaliana	core promoter element around -30 of transcription start
AhMLP15	TATA-box	TACAAAA	1891	7	-	Oryza sativa	core promoter element around -30 of transcription start
AhMLP15	TATA-box	TATAA	1935	5	-	Arabidopsis thaliana	core promoter element around -30 of transcription start
AhMLP15	TATA-box	TATA	1936	4	-	Arabidopsis thaliana	core promoter element around -30 of transcription start
AhMLP15	STRE	AGGGG	1086	5	+	Arabidopsis thaliana
AhMLP15	Myb-binding site	CAACAG	1106	6	+	Nicotiana tabacum
AhMLP15	WUN-motif	CAATTACAT	62	9	+	Nicotiana glutinosa
AhMLP15	WUN-motif	AAATTTCTT	941	9	-	Nicotiana glutinosa
AhMLP15	CAAT-box	CAAAT	15	5	+	Pisum sativum	common cis-acting element in promoter and enhancer regions
AhMLP15	CAAT-box	CAAAT	40	5	+	Pisum sativum	common cis-acting element in promoter and enhancer regions
AhMLP15	CAAT-box	CAAT	43	4	-	Nicotiana glutinosa
AhMLP15	CAAT-box	CAAT	62	4	+	Nicotiana glutinosa
AhMLP15	CAAT-box	CAAAT	74	5	-	Pisum sativum	common cis-acting element in promoter and enhancer regions
AhMLP15	CAAT-box	CAAAT	102	5	+	Pisum sativum	common cis-acting element in promoter and enhancer regions
AhMLP15	CAAT-box	CCAAT	109	5	-	Arabidopsis thaliana	common cis-acting element in promoter and enhancer regions
AhMLP15	CAAT-box	CAAAT	159	5	+	Pisum sativum	common cis-acting element in promoter and enhancer regions
AhMLP15	CAAT-box	CCAAT	171	5	-	Arabidopsis thaliana	common cis-acting element in promoter and enhancer regions
AhMLP15	CAAT-box	CAAT	201	4	+	Nicotiana glutinosa
AhMLP15	CAAT-box	CAAAT	280	5	+	Pisum sativum	common cis-acting element in promoter and enhancer regions
AhMLP15	CAAT-box	CAAT	452	4	-	Nicotiana glutinosa
AhMLP15	CAAT-box	CAAT	545	4	-	Nicotiana glutinosa
AhMLP15	CAAT-box	CAAT	569	4	+	Nicotiana glutinosa
AhMLP15	CAAT-box	CAAAT	627	5	+	Pisum sativum	common cis-acting element in promoter and enhancer regions
AhMLP15	CAAT-box	CAAAT	638	5	+	Pisum sativum	common cis-acting element in promoter and enhancer regions
AhMLP15	CAAT-box	CAAAT	699	5	+	Pisum sativum	common cis-acting element in promoter and enhancer regions
AhMLP15	CAAT-box	CCAAT	1004	5	-	Arabidopsis thaliana	common cis-acting element in promoter and enhancer regions
AhMLP15	CAAT-box	TGCCAAC	1078	7	-	Petunia hybrida	common cis-acting element in promoter and enhancer regions
AhMLP15	CAAT-box	CAAT	1117	4	+	Nicotiana glutinosa
AhMLP15	CAAT-box	CAAT	1227	4	+	Nicotiana glutinosa
AhMLP15	CAAT-box	CAAT	1246	4	-	Nicotiana glutinosa
AhMLP15	CAAT-box	CAAAT	1267	5	+	Pisum sativum	common cis-acting element in promoter and enhancer regions
AhMLP15	CAAT-box	CAAAT	1301	5	+	Pisum sativum	common cis-acting element in promoter and enhancer regions
AhMLP15	CAAT-box	CAAAT	1327	5	-	Pisum sativum	common cis-acting element in promoter and enhancer regions
AhMLP15	CAAT-box	CCAAT	1426	5	-	Arabidopsis thaliana	common cis-acting element in promoter and enhancer regions
AhMLP15	CAAT-box	CAAT	1491	4	-	Nicotiana glutinosa
AhMLP15	CAAT-box	CAAT	1510	4	-	Nicotiana glutinosa
AhMLP15	CAAT-box	CAAT	1517	4	-	Nicotiana glutinosa
AhMLP15	CAAT-box	CAAT	1521	4	+	Nicotiana glutinosa
AhMLP15	CAAT-box	CAAT	1599	4	-	Nicotiana glutinosa
AhMLP15	CAAT-box	CAAAT	1628	5	-	Pisum sativum	common cis-acting element in promoter and enhancer regions
AhMLP15	CAAT-box	CAAAT	1638	5	+	Pisum sativum	common cis-acting element in promoter and enhancer regions
AhMLP15	CAAT-box	CAAT	1648	4	-	Nicotiana glutinosa
AhMLP15	MYB	CAACAG	1106	6	+	Arabidopsis thaliana
AhMLP15	MYB	TAACCA	1182	6	+	Arabidopsis thaliana
AhMLP15	MYB	CAACCA	1475	6	+	Arabidopsis thaliana
AhMLP15	MYB	TAACCA	1558	6	+	Arabidopsis thaliana
AhMLP15	ARE	AAACCA	303	6	-	Zea mays	cis-acting regulatory element essential for the anaerobic induction
AhMLP15	ARE	AAACCA	1164	6	-	Zea mays	cis-acting regulatory element essential for the anaerobic induction
AhMLP15	ARE	AAACCA	1912	6	+	Zea mays	cis-acting regulatory element essential for the anaerobic induction
AhMLP15	AE-box	AGAAACTT	727	8	+	Arabidopsis thaliana	part of a module for light response
AhMLP15	Unnamed__1	GAATTTAATTAA	801	11	-	Glycine max	60K protein binding site
AhMLP15	GATA-motif	AAGATAAGATT	866	10	+	Arabidopsis thaliana	part of a light responsive element
AhMLP15	GATA-motif	AAGATAAGATT	1228	10	-	Arabidopsis thaliana	part of a light responsive element
AhMLP15	MYC	CATGTG	480	6	+	Arabidopsis thaliana
AhMLP15	MYC	CATTTG	1301	6	-	Arabidopsis thaliana
AhMLP15	AAGAA-motif	GAAAGAA	959	7	+	Avena sativa
AhMLP15	AAGAA-motif	GAAAGAA	1141	7	+	Avena sativa
AhMLP15	AAGAA-motif	GAAAGAA	1926	7	-	Avena sativa
AhMLP15	MYB-like sequence	TAACCA	1182	6	+	Arabidopsis thaliana
AhMLP15	MYB-like sequence	TAACCA	1558	6	+	Arabidopsis thaliana
AhMLP15	AC-II	CCACCAACCCCC	1087	11	-	Phaseolus vulgaris
AhMLP15	O2-site	GATGACATGG	1593	9	+	Zea mays	cis-acting regulatory element involved in zein metabolism regulation
AhMLP15	MBS	CAACTG	1309	6	-	Arabidopsis thaliana	MYB binding site involved in drought-inducibility
AhMLP15	CTAG-motif	ACTAGCAGAA	927	9	+	Avena sativa
AhMLP15		motif_sequence	28	4	+	organism	short_function
AhMLP15		motif_sequence	234	4	-	organism	short_function
AhMLP15		motif_sequence	583	4	+	organism	short_function
AhMLP15		motif_sequence	952	4	-	organism	short_function
AhMLP15		motif_sequence	1009	4	+	organism	short_function
AhMLP15		motif_sequence	1056	4	+	organism	short_function
AhMLP15		motif_sequence	1082	4	-	organism	short_function
AhMLP15		motif_sequence	1304	4	+	organism	short_function
AhMLP15		motif_sequence	1306	4	-	organism	short_function
AhMLP15		motif_sequence	1498	4	+	organism	short_function
AhMLP15		motif_sequence	1506	4	-	organism	short_function
AhMLP15	AT1-motif	AATTATTTTTTATT	1792	13	+	Solanum tuberosum	part of a light responsive module
AhMLP15	AT1-motif	AATTATTTTTTATT	1878	13	+	Solanum tuberosum	part of a light responsive module
AhMLP15	dOCT	CACGGATC	1203	8	+	Zea mays
AhMLP16	Unnamed__2	AACCTAACCT	1813	9	-	Petroselinum hortense
AhMLP16	Myb	CAACTG	143	6	-	Arabidopsis thaliana
AhMLP16	Myb	CAACTG	456	6	-	Arabidopsis thaliana
AhMLP16	TATA	TATAAAAT	1449	8	-	Arabidopsis thaliana
AhMLP16	Myb-binding site	CAACAG	10	6	+	Nicotiana tabacum
AhMLP16	Myb-binding site	CAACAG	77	6	-	Nicotiana tabacum
AhMLP16	Myb-binding site	CAACAG	791	6	+	Nicotiana tabacum
AhMLP16	TATA-box	TATA	431	4	+	Arabidopsis thaliana	core promoter element around -30 of transcription start
AhMLP16	TATA-box	ATATAT	718	6	+	Brassica napus	core promoter element around -30 of transcription start
AhMLP16	TATA-box	TATA	719	4	+	Arabidopsis thaliana	core promoter element around -30 of transcription start
AhMLP16	TATA-box	TATACA	1004	6	-	Helianthus annuus	core promoter element around -30 of transcription start
AhMLP16	TATA-box	TATA	1006	4	-	Arabidopsis thaliana	core promoter element around -30 of transcription start
AhMLP16	TATA-box	ATATAT	1116	6	-	Brassica napus	core promoter element around -30 of transcription start
AhMLP16	TATA-box	TATATA	1117	6	-	Arabidopsis thaliana	core promoter element around -30 of transcription start
AhMLP16	TATA-box	ATATAA	1118	6	+	Brassica oleracea	core promoter element around -30 of transcription start
AhMLP16	TATA-box	TATA	1119	4	-	Arabidopsis thaliana	core promoter element around -30 of transcription start
AhMLP16	TATA-box	TATAAA	1168	6	-	Helianthus annuus	core promoter element around -30 of transcription start
AhMLP16	TATA-box	TATAA	1169	5	-	Arabidopsis thaliana	core promoter element around -30 of transcription start
AhMLP16	TATA-box	TATA	1170	4	-	Arabidopsis thaliana	core promoter element around -30 of transcription start
AhMLP16	TATA-box	taTATAAAtc	1205	9	-	Arabidopsis thaliana	core promoter element around -30 of transcription start
AhMLP16	TATA-box	ATTATA	1207	6	+	Brassica napus	core promoter element around -30 of transcription start
AhMLP16	TATA-box	TATATAA	1208	7	-	Arabidopsis thaliana	core promoter element around -30 of transcription start
AhMLP16	TATA-box	TATATA	1209	6	-	Arabidopsis thaliana	core promoter element around -30 of transcription start
AhMLP16	TATA-box	TATA	1211	4	-	Arabidopsis thaliana	core promoter element around -30 of transcription start
AhMLP16	TATA-box	TATA	1254	4	-	Arabidopsis thaliana	core promoter element around -30 of transcription start
AhMLP16	TATA-box	TATATA	1336	6	-	Arabidopsis thaliana	core promoter element around -30 of transcription start
AhMLP16	TATA-box	ATATAT	1337	6	-	Brassica napus	core promoter element around -30 of transcription start
AhMLP16	TATA-box	TATATA	1338	6	-	Arabidopsis thaliana	core promoter element around -30 of transcription start
AhMLP16	TATA-box	ATATAT	1339	6	-	Brassica napus	core promoter element around -30 of transcription start
AhMLP16	TATA-box	TATATA	1340	6	-	Arabidopsis thaliana	core promoter element around -30 of transcription start
AhMLP16	TATA-box	TATA	1342	4	-	Arabidopsis thaliana	core promoter element around -30 of transcription start
AhMLP16	TATA-box	TATAAAA	1450	7	-	Pisum sativum	core promoter element around -30 of transcription start
AhMLP16	TATA-box	TATAAA	1451	6	-	Helianthus annuus	core promoter element around -30 of transcription start
AhMLP16	TATA-box	TATAA	1452	5	-	Arabidopsis thaliana	core promoter element around -30 of transcription start
AhMLP16	TATA-box	TATA	1453	4	-	Arabidopsis thaliana	core promoter element around -30 of transcription start
AhMLP16	TATA-box	TATA	1479	4	-	Arabidopsis thaliana	core promoter element around -30 of transcription start
AhMLP16	TATA-box	ATATAA	1900	6	+	Brassica oleracea	core promoter element around -30 of transcription start
AhMLP16	TATA-box	TATA	1901	4	-	Arabidopsis thaliana	core promoter element around -30 of transcription start
AhMLP16	TATA-box	TATAAAA	1919	7	-	Pisum sativum	core promoter element around -30 of transcription start
AhMLP16	TATA-box	TATAAA	1920	6	-	Helianthus annuus	core promoter element around -30 of transcription start
AhMLP16	TATA-box	TATAA	1921	5	-	Arabidopsis thaliana	core promoter element around -30 of transcription start
AhMLP16	TATA-box	TATA	1922	4	-	Arabidopsis thaliana	core promoter element around -30 of transcription start
AhMLP16	TATA-box	ATTATA	1988	6	+	Brassica napus	core promoter element around -30 of transcription start
AhMLP16	TATA-box	TATAA	1989	5	-	Arabidopsis thaliana	core promoter element around -30 of transcription start
AhMLP16	TATA-box	TATA	1990	4	-	Arabidopsis thaliana	core promoter element around -30 of transcription start
AhMLP16	TCA-element	CCATCTTTTT	219	9	-	Nicotiana tabacum	cis-acting element involved in salicylic acid responsiveness
AhMLP16	GT1-motif	GGTTAA	1761	6	+	Arabidopsis thaliana	light responsive element
AhMLP16	GT1-motif	GGTTAA	1819	6	+	Arabidopsis thaliana	light responsive element
AhMLP16	MRE	AACCTAA	1858	7	-	Petroselinum crispum	MYB binding site involved in light responsiveness
AhMLP16	Unnamed__4	CTCC	154	4	-	Petroselinum hortense
AhMLP16	Unnamed__4	CTCC	566	4	-	Petroselinum hortense
AhMLP16	Unnamed__4	CTCC	665	4	-	Petroselinum hortense
AhMLP16	Unnamed__4	CTCC	668	4	-	Petroselinum hortense
AhMLP16	Unnamed__4	CTCC	878	4	-	Petroselinum hortense
AhMLP16	Unnamed__4	CTCC	1079	4	-	Petroselinum hortense
AhMLP16	Unnamed__4	CTCC	1360	4	+	Petroselinum hortense
AhMLP16	Unnamed__4	CTCC	1392	4	+	Petroselinum hortense
AhMLP16	Unnamed__4	CTCC	1650	4	+	Petroselinum hortense
AhMLP16	Unnamed__4	CTCC	1730	4	-	Petroselinum hortense
AhMLP16	Unnamed__4	CTCC	1826	4	-	Petroselinum hortense
AhMLP16	TC-rich repeats	ATTCTCTAAC	1833	9	-	Nicotiana tabacum	cis-acting element involved in defense and stress responsiveness
AhMLP16	Box 4	ATTAAT	1906	6	-	Petroselinum crispum	part of a conserved DNA module involved in light responsiveness
AhMLP16	AT~TATA-box	TATATA	1117	6	-	Arabidopsis thaliana
AhMLP16	AT~TATA-box	TATATA	1209	6	-	Arabidopsis thaliana
AhMLP16	AT~TATA-box	TATATA	1336	6	-	Arabidopsis thaliana
AhMLP16	AT~TATA-box	TATATA	1338	6	-	Arabidopsis thaliana
AhMLP16	AT~TATA-box	TATATA	1340	6	-	Arabidopsis thaliana
AhMLP16	MBS	CAACTG	143	6	-	Arabidopsis thaliana	MYB binding site involved in drought-inducibility
AhMLP16	MBS	CAACTG	456	6	-	Arabidopsis thaliana	MYB binding site involved in drought-inducibility
AhMLP16	O2-site	GATGACATGG	89	9	+	Zea mays	cis-acting regulatory element involved in zein metabolism regulation
AhMLP16	O2-site	GATGA(C/T)(A/G)TG(A/G)	1286	8	-	Zea mays	cis-acting regulatory element involved in zein metabolism regulation
AhMLP16	GARE-motif	TCTGTTG	10	7	-	Brassica oleracea	gibberellin-responsive element
AhMLP16	GARE-motif	TCTGTTG	791	7	-	Brassica oleracea	gibberellin-responsive element
AhMLP16	ERE	ATTTTAAA	1046	8	+	Nicotiana glutinos
AhMLP16	ERE	ATTTTAAA	1695	8	-	Nicotiana glutinos
AhMLP16	ERE	ATTTTAAA	1841	8	+	Nicotiana glutinos
AhMLP16		motif_sequence	140	4	-	organism	short_function
AhMLP16		motif_sequence	229	4	-	organism	short_function
AhMLP16		motif_sequence	344	4	+	organism	short_function
AhMLP16		motif_sequence	362	4	-	organism	short_function
AhMLP16		motif_sequence	482	4	-	organism	short_function
AhMLP16		motif_sequence	634	4	+	organism	short_function
AhMLP16		motif_sequence	700	4	+	organism	short_function
AhMLP16		motif_sequence	796	4	-	organism	short_function
AhMLP16		motif_sequence	832	4	-	organism	short_function
AhMLP16		motif_sequence	959	4	-	organism	short_function
AhMLP16		motif_sequence	1079	4	-	organism	short_function
AhMLP16		motif_sequence	1608	4	-	organism	short_function
AhMLP16	MYB-like sequence	TAACCA	1760	6	-	Arabidopsis thaliana
AhMLP16	MYB-like sequence	TAACCA	1808	6	-	Arabidopsis thaliana
AhMLP16	WRE3	CCACCT	1732	6	-	Pisum sativum
AhMLP16	GATA-motif	GATAGGA	224	7	+	Arabidopsis thaliana	part of a light responsive element
AhMLP16	GATA-motif	AAGGATAAGG	1817	9	+	Solanum tuberosum	part of a light responsive element
AhMLP16	MYC	CATTTG	1494	6	+	Arabidopsis thaliana
AhMLP16	DRE1	ACCGAGA	210	7	+	Zea mays
AhMLP16	CAAT-box	CAAT	30	4	-	Nicotiana glutinosa
AhMLP16	CAAT-box	CAAAT	122	5	+	Pisum sativum	common cis-acting element in promoter and enhancer regions
AhMLP16	CAAT-box	CAAT	133	4	-	Nicotiana glutinosa
AhMLP16	CAAT-box	CAAAT	203	5	+	Pisum sativum	common cis-acting element in promoter and enhancer regions
AhMLP16	CAAT-box	CAAAT	233	5	-	Pisum sativum	common cis-acting element in promoter and enhancer regions
AhMLP16	CAAT-box	CAAAT	255	5	-	Pisum sativum	common cis-acting element in promoter and enhancer regions
AhMLP16	CAAT-box	CAAT	280	4	+	Nicotiana glutinosa
AhMLP16	CAAT-box	CCAAT	299	5	+	Arabidopsis thaliana	common cis-acting element in promoter and enhancer regions
AhMLP16	CAAT-box	CAAT	300	4	+	Nicotiana glutinosa
AhMLP16	CAAT-box	CAAAT	328	5	+	Pisum sativum	common cis-acting element in promoter and enhancer regions
AhMLP16	CAAT-box	CAAT	446	4	-	Nicotiana glutinosa
AhMLP16	CAAT-box	CCAAT	501	5	-	Arabidopsis thaliana	common cis-acting element in promoter and enhancer regions
AhMLP16	CAAT-box	CAAT	581	4	-	Nicotiana glutinosa
AhMLP16	CAAT-box	CAAT	586	4	+	Nicotiana glutinosa
AhMLP16	CAAT-box	CAAAT	683	5	+	Pisum sativum	common cis-acting element in promoter and enhancer regions
AhMLP16	CAAT-box	CAAT	686	4	-	Nicotiana glutinosa
AhMLP16	CAAT-box	CAAAT	752	5	-	Pisum sativum	common cis-acting element in promoter and enhancer regions
AhMLP16	CAAT-box	CAAT	810	4	-	Nicotiana glutinosa
AhMLP16	CAAT-box	CAAT	836	4	-	Nicotiana glutinosa
AhMLP16	CAAT-box	CCAAT	875	5	-	Arabidopsis thaliana	common cis-acting element in promoter and enhancer regions
AhMLP16	CAAT-box	CAAT	884	4	+	Nicotiana glutinosa
AhMLP16	CAAT-box	CAAT	923	4	-	Nicotiana glutinosa
AhMLP16	CAAT-box	CAAT	978	4	+	Nicotiana glutinosa
AhMLP16	CAAT-box	CAAT	1159	4	+	Nicotiana glutinosa
AhMLP16	CAAT-box	CAAT	1238	4	-	Nicotiana glutinosa
AhMLP16	CAAT-box	CAAT	1259	4	-	Nicotiana glutinosa
AhMLP16	CAAT-box	CAAT	1283	4	+	Nicotiana glutinosa
AhMLP16	CAAT-box	CAAAT	1296	5	+	Pisum sativum	common cis-acting element in promoter and enhancer regions
AhMLP16	CAAT-box	CAAT	1384	4	-	Nicotiana glutinosa
AhMLP16	CAAT-box	CAAT	1436	4	+	Nicotiana glutinosa
AhMLP16	CAAT-box	CAAAT	1457	5	+	Pisum sativum	common cis-acting element in promoter and enhancer regions
AhMLP16	CAAT-box	CAAAT	1495	5	-	Pisum sativum	common cis-acting element in promoter and enhancer regions
AhMLP16	CAAT-box	CAAT	1584	4	+	Nicotiana glutinosa
AhMLP16	CAAT-box	CCAAT	1644	5	+	Arabidopsis thaliana	common cis-acting element in promoter and enhancer regions
AhMLP16	CAAT-box	CAAT	1645	4	+	Nicotiana glutinosa
AhMLP16	CAAT-box	CAAAT	1671	5	+	Pisum sativum	common cis-acting element in promoter and enhancer regions
AhMLP16	CAAT-box	CAAT	1747	4	-	Nicotiana glutinosa
AhMLP16	CAAT-box	CAAT	1776	4	-	Nicotiana glutinosa
AhMLP16	CAAT-box	CAAAT	1799	5	-	Pisum sativum	common cis-acting element in promoter and enhancer regions
AhMLP16	CAAT-box	CAAAT	1931	5	-	Pisum sativum	common cis-acting element in promoter and enhancer regions
AhMLP16	CAAT-box	CAAT	1937	4	+	Nicotiana glutinosa
AhMLP16	MYB	CAACAG	10	6	+	Arabidopsis thaliana
AhMLP16	MYB	CAACAG	77	6	-	Arabidopsis thaliana
AhMLP16	MYB	CAACAG	791	6	+	Arabidopsis thaliana
AhMLP16	MYB	CAACCA	1189	6	-	Arabidopsis thaliana
AhMLP16	MYB	TAACCA	1760	6	-	Arabidopsis thaliana
AhMLP16	MYB	TAACCA	1808	6	-	Arabidopsis thaliana
AhMLP17	WUN-motif	AAATTACTA	1154	9	-	Nicotiana glutinosa
AhMLP17	WUN-motif	AAATTACT	1155	8	-	Nicotiana glutinosa
AhMLP17	WUN-motif	AAATTTCTT	1980	9	+	Nicotiana glutinosa
AhMLP17	TGACG-motif	TGACG	534	5	-	Hordeum vulgare	cis-acting regulatory element involved in the MeJA-responsiveness
AhMLP17	TGACG-motif	TGACG	570	5	-	Hordeum vulgare	cis-acting regulatory element involved in the MeJA-responsiveness
AhMLP17	TGACG-motif	TGACG	1831	5	+	Hordeum vulgare	cis-acting regulatory element involved in the MeJA-responsiveness
AhMLP17	TGACG-motif	TGACG	1878	5	-	Hordeum vulgare	cis-acting regulatory element involved in the MeJA-responsiveness
AhMLP17	STRE	AGGGG	175	5	-	Arabidopsis thaliana
AhMLP17	STRE	AGGGG	398	5	-	Arabidopsis thaliana
AhMLP17	Myb-binding site	CAACAG	323	6	-	Nicotiana tabacum
AhMLP17	G-Box	CACGTT	1653	6	-	Pisum sativum	cis-acting regulatory element involved in light responsiveness
AhMLP17	TCCC-motif	TCTCCCT	842	7	-	Spinacia oleracea	part of a light responsive element
AhMLP17	TCCC-motif	TCTCCCT	908	7	-	Spinacia oleracea	part of a light responsive element
AhMLP17	TATA-box	TATAAAT	24	7	-	Brassica juncea	core promoter element around -30 of transcription start
AhMLP17	TATA-box	TATAAA	25	6	-	Helianthus annuus	core promoter element around -30 of transcription start
AhMLP17	TATA-box	TATAA	26	5	-	Arabidopsis thaliana	core promoter element around -30 of transcription start
AhMLP17	TATA-box	TATA	27	4	+	Arabidopsis thaliana	core promoter element around -30 of transcription start
AhMLP17	TATA-box	TACATAAA	81	8	+	Oryza sativa	core promoter element around -30 of transcription start
AhMLP17	TATA-box	TATAAAT	139	7	-	Brassica juncea	core promoter element around -30 of transcription start
AhMLP17	TATA-box	TATAAA	140	6	-	Helianthus annuus	core promoter element around -30 of transcription start
AhMLP17	TATA-box	TATAA	141	5	-	Arabidopsis thaliana	core promoter element around -30 of transcription start
AhMLP17	TATA-box	TATA	142	4	+	Arabidopsis thaliana	core promoter element around -30 of transcription start
AhMLP17	TATA-box	TATA	301	4	+	Arabidopsis thaliana	core promoter element around -30 of transcription start
AhMLP17	TATA-box	TATAA	1038	5	-	Arabidopsis thaliana	core promoter element around -30 of transcription start
AhMLP17	TATA-box	TATA	1039	4	-	Arabidopsis thaliana	core promoter element around -30 of transcription start
AhMLP17	TATA-box	TATAAAA	1089	7	-	Pisum sativum	core promoter element around -30 of transcription start
AhMLP17	TATA-box	TATAAA	1090	6	-	Helianthus annuus	core promoter element around -30 of transcription start
AhMLP17	TATA-box	TATATAA	1091	7	-	Arabidopsis thaliana	core promoter element around -30 of transcription start
AhMLP17	TATA-box	TATATA	1092	6	-	Arabidopsis thaliana	core promoter element around -30 of transcription start
AhMLP17	TATA-box	ATATAA	1093	6	+	Brassica oleracea	core promoter element around -30 of transcription start
AhMLP17	TATA-box	TATA	1094	4	-	Arabidopsis thaliana	core promoter element around -30 of transcription start
AhMLP17	TATA-box	TATA	1171	4	-	Arabidopsis thaliana	core promoter element around -30 of transcription start
AhMLP17	TATA-box	ATATAA	1278	6	+	Brassica oleracea	core promoter element around -30 of transcription start
AhMLP17	TATA-box	TATA	1279	4	-	Arabidopsis thaliana	core promoter element around -30 of transcription start
AhMLP17	TATA-box	ccTATAAAaa	1416	9	-	Arabidopsis thaliana	core promoter element around -30 of transcription start
AhMLP17	TATA-box	TATAAAA	1417	7	-	Pisum sativum	core promoter element around -30 of transcription start
AhMLP17	TATA-box	TATAAA	1418	6	-	Helianthus annuus	core promoter element around -30 of transcription start
AhMLP17	TATA-box	TATAA	1419	5	-	Arabidopsis thaliana	core promoter element around -30 of transcription start
AhMLP17	TATA-box	TATA	1420	4	-	Arabidopsis thaliana	core promoter element around -30 of transcription start
AhMLP17	TATA-box	ATATAT	1442	6	-	Brassica napus	core promoter element around -30 of transcription start
AhMLP17	TATA-box	TATATA	1443	6	-	Arabidopsis thaliana	core promoter element around -30 of transcription start
AhMLP17	TATA-box	TATA	1445	4	-	Arabidopsis thaliana	core promoter element around -30 of transcription start
AhMLP17	TATA-box	TATAAAA	1470	7	-	Pisum sativum	core promoter element around -30 of transcription start
AhMLP17	TATA-box	TATAAA	1471	6	-	Helianthus annuus	core promoter element around -30 of transcription start
AhMLP17	TATA-box	TATATAA	1472	7	-	Arabidopsis thaliana	core promoter element around -30 of transcription start
AhMLP17	TATA-box	TATATA	1473	6	-	Arabidopsis thaliana	core promoter element around -30 of transcription start
AhMLP17	TATA-box	ATATAT	1474	6	-	Brassica napus	core promoter element around -30 of transcription start
AhMLP17	TATA-box	TATA	1475	4	-	Arabidopsis thaliana	core promoter element around -30 of transcription start
AhMLP17	TATA-box	ATTATA	1699	6	+	Brassica napus	core promoter element around -30 of transcription start
AhMLP17	TATA-box	TATAA	1700	5	-	Arabidopsis thaliana	core promoter element around -30 of transcription start
AhMLP17	TATA-box	TATA	1701	4	-	Arabidopsis thaliana	core promoter element around -30 of transcription start
AhMLP17	TATA-box	ATATAA	1740	6	+	Brassica oleracea	core promoter element around -30 of transcription start
AhMLP17	TATA-box	TATA	1741	4	-	Arabidopsis thaliana	core promoter element around -30 of transcription start
AhMLP17	TATA-box	TATAAAT	1748	7	-	Brassica juncea	core promoter element around -30 of transcription start
AhMLP17	TATA-box	TATAAA	1749	6	-	Helianthus annuus	core promoter element around -30 of transcription start
AhMLP17	TATA-box	TATAA	1750	5	-	Arabidopsis thaliana	core promoter element around -30 of transcription start
AhMLP17	TATA-box	TATA	1751	4	-	Arabidopsis thaliana	core promoter element around -30 of transcription start
AhMLP17	TATA-box	ATTATA	1780	6	+	Brassica napus	core promoter element around -30 of transcription start
AhMLP17	TATA-box	TATAA	1781	5	-	Arabidopsis thaliana	core promoter element around -30 of transcription start
AhMLP17	TATA-box	TATA	1782	4	-	Arabidopsis thaliana	core promoter element around -30 of transcription start
AhMLP17	TATA-box	ATTATA	1785	6	+	Brassica napus	core promoter element around -30 of transcription start
AhMLP17	TATA-box	TATAA	1786	5	-	Arabidopsis thaliana	core promoter element around -30 of transcription start
AhMLP17	TATA-box	TATA	1787	4	-	Arabidopsis thaliana	core promoter element around -30 of transcription start
AhMLP17	TATA-box	ATATAA	1797	6	+	Brassica oleracea	core promoter element around -30 of transcription start
AhMLP17	TATA-box	TATA	1798	4	-	Arabidopsis thaliana	core promoter element around -30 of transcription start
AhMLP17	TATA-box	ATATAA	1802	6	+	Brassica oleracea	core promoter element around -30 of transcription start
AhMLP17	TATA-box	TATA	1803	4	-	Arabidopsis thaliana	core promoter element around -30 of transcription start
AhMLP17	TATA-box	TATAAAA	1852	7	-	Pisum sativum	core promoter element around -30 of transcription start
AhMLP17	TATA-box	TATAAA	1853	6	-	Helianthus annuus	core promoter element around -30 of transcription start
AhMLP17	TATA-box	TATATAA	1854	7	-	Arabidopsis thaliana	core promoter element around -30 of transcription start
AhMLP17	TATA-box	TATATA	1855	6	-	Arabidopsis thaliana	core promoter element around -30 of transcription start
AhMLP17	TATA-box	ATATAT	1856	6	-	Brassica napus	core promoter element around -30 of transcription start
AhMLP17	TATA-box	TATATA	1857	6	-	Arabidopsis thaliana	core promoter element around -30 of transcription start
AhMLP17	TATA-box	ATATAT	1858	6	-	Brassica napus	core promoter element around -30 of transcription start
AhMLP17	TATA-box	TATATA	1859	6	-	Arabidopsis thaliana	core promoter element around -30 of transcription start
AhMLP17	TATA-box	ATATAA	1860	6	+	Brassica oleracea	core promoter element around -30 of transcription start
AhMLP17	TATA-box	TATA	1861	4	-	Arabidopsis thaliana	core promoter element around -30 of transcription start
AhMLP17	TATA-box	TATTTAAA	1889	8	-	Arabidopsis thaliana	core promoter element around -30 of transcription start
AhMLP17	TATA-box	TATTTAAA	1988	8	+	Arabidopsis thaliana	core promoter element around -30 of transcription start
AhMLP17	TCA-element	CCATCTTTTT	228	9	+	Nicotiana tabacum	cis-acting element involved in salicylic acid responsiveness
AhMLP17	P-box	CCTTTTG	790	7	-	Oryza sativa	gibberellin-responsive element
AhMLP17	TATA	TATAAAAT	1088	8	-	Arabidopsis thaliana
AhMLP17	TATA	TATAAAAT	1469	8	-	Arabidopsis thaliana
AhMLP17	TATA	TATAAAAT	1851	8	-	Arabidopsis thaliana
AhMLP17	GT1-motif	GGTTAA	1707	6	+	Arabidopsis thaliana	light responsive element
AhMLP17	G-box	CACGTC	1832	6	-	Zea mays	cis-acting regulatory element involved in light responsiveness
AhMLP17	Box 4	ATTAAT	1306	6	-	Petroselinum crispum	part of a conserved DNA module involved in light responsiveness
AhMLP17	Box 4	ATTAAT	1310	6	-	Petroselinum crispum	part of a conserved DNA module involved in light responsiveness
AhMLP17	Box 4	ATTAAT	1628	6	-	Petroselinum crispum	part of a conserved DNA module involved in light responsiveness
AhMLP17	Box 4	ATTAAT	1754	6	-	Petroselinum crispum	part of a conserved DNA module involved in light responsiveness
AhMLP17	Box 4	ATTAAT	1790	6	-	Petroselinum crispum	part of a conserved DNA module involved in light responsiveness
AhMLP17	AT~TATA-box	TATATAAA	1090	8	-	Arabidopsis thaliana
AhMLP17	AT~TATA-box	TATATA	1092	6	-	Arabidopsis thaliana
AhMLP17	AT~TATA-box	TATATA	1443	6	-	Arabidopsis thaliana
AhMLP17	AT~TATA-box	TATATAAA	1471	8	-	Arabidopsis thaliana
AhMLP17	AT~TATA-box	TATATA	1473	6	-	Arabidopsis thaliana
AhMLP17	AT~TATA-box	TATATAAA	1853	8	-	Arabidopsis thaliana
AhMLP17	AT~TATA-box	TATATA	1855	6	-	Arabidopsis thaliana
AhMLP17	AT~TATA-box	TATATA	1857	6	-	Arabidopsis thaliana
AhMLP17	AT~TATA-box	TATATA	1859	6	-	Arabidopsis thaliana
AhMLP17	CGTCA-motif	CGTCA	534	5	+	Hordeum vulgare	cis-acting regulatory element involved in the MeJA-responsiveness
AhMLP17	CGTCA-motif	CGTCA	570	5	+	Hordeum vulgare	cis-acting regulatory element involved in the MeJA-responsiveness
AhMLP17	CGTCA-motif	CGTCA	1831	5	-	Hordeum vulgare	cis-acting regulatory element involved in the MeJA-responsiveness
AhMLP17	CGTCA-motif	CGTCA	1878	5	+	Hordeum vulgare	cis-acting regulatory element involved in the MeJA-responsiveness
AhMLP17	as-1	TGACG	534	5	-	Arabidopsis thaliana
AhMLP17	as-1	TGACG	570	5	-	Arabidopsis thaliana
AhMLP17	as-1	TGACG	1831	5	+	Arabidopsis thaliana
AhMLP17	as-1	TGACG	1878	5	-	Arabidopsis thaliana
AhMLP17	Unnamed__4	CTCC	223	4	+	Petroselinum hortense
AhMLP17	Unnamed__4	CTCC	226	4	+	Petroselinum hortense
AhMLP17	Unnamed__4	CTCC	262	4	+	Petroselinum hortense
AhMLP17	Unnamed__4	CTCC	282	4	+	Petroselinum hortense
AhMLP17	Unnamed__4	CTCC	393	4	+	Petroselinum hortense
AhMLP17	Unnamed__4	CTCC	396	4	+	Petroselinum hortense
AhMLP17	Unnamed__4	CTCC	521	4	+	Petroselinum hortense
AhMLP17	Unnamed__4	CTCC	549	4	+	Petroselinum hortense
AhMLP17	Unnamed__4	CTCC	552	4	+	Petroselinum hortense
AhMLP17	Unnamed__4	CTCC	579	4	+	Petroselinum hortense
AhMLP17	Unnamed__4	CTCC	844	4	-	Petroselinum hortense
AhMLP17	Unnamed__4	CTCC	910	4	-	Petroselinum hortense
AhMLP17	Unnamed__4	CTCC	1262	4	-	Petroselinum hortense
AhMLP17	Unnamed__4	CTCC	1291	4	-	Petroselinum hortense
AhMLP17	AT1-motif	AATTATTTTTTATT	1337	13	-	Solanum tuberosum	part of a light responsive module
AhMLP17	GARE-motif	TCTGTTG	322	7	+	Brassica oleracea	gibberellin-responsive element
AhMLP17	TCT-motif	TCTTAC	902	6	-	Arabidopsis thaliana	part of a light responsive element
AhMLP17	ERE	ATTTTAAA	1887	8	+	Nicotiana glutinos
AhMLP17		motif_sequence	122	4	+	organism	short_function
AhMLP17		motif_sequence	230	4	+	organism	short_function
AhMLP17		motif_sequence	260	4	+	organism	short_function
AhMLP17		motif_sequence	268	4	+	organism	short_function
AhMLP17		motif_sequence	289	4	+	organism	short_function
AhMLP17		motif_sequence	316	4	+	organism	short_function
AhMLP17		motif_sequence	344	4	+	organism	short_function
AhMLP17		motif_sequence	388	4	+	organism	short_function
AhMLP17		motif_sequence	401	4	+	organism	short_function
AhMLP17		motif_sequence	510	4	+	organism	short_function
AhMLP17		motif_sequence	544	4	+	organism	short_function
AhMLP17		motif_sequence	574	4	+	organism	short_function
AhMLP17		motif_sequence	710	4	+	organism	short_function
AhMLP17		motif_sequence	758	4	-	organism	short_function
AhMLP17		motif_sequence	763	4	-	organism	short_function
AhMLP17		motif_sequence	785	4	+	organism	short_function
AhMLP17		motif_sequence	844	4	-	organism	short_function
AhMLP17		motif_sequence	910	4	-	organism	short_function
AhMLP17		motif_sequence	948	4	-	organism	short_function
AhMLP17		motif_sequence	956	4	-	organism	short_function
AhMLP17		motif_sequence	1028	4	-	organism	short_function
AhMLP17		motif_sequence	1165	4	+	organism	short_function
AhMLP17		motif_sequence	1268	4	+	organism	short_function
AhMLP17		motif_sequence	1503	4	-	organism	short_function
AhMLP17		motif_sequence	1563	4	-	organism	short_function
AhMLP17		motif_sequence	1580	4	-	organism	short_function
AhMLP17	AAGAA-motif	GAAAGAA	217	7	-	Avena sativa
AhMLP17	AAGAA-motif	GAAAGAA	292	7	-	Avena sativa
AhMLP17	AAGAA-motif	GAAAGAA	1451	7	+	Avena sativa
AhMLP17	AAGAA-motif	GAAAGAA	1967	7	-	Avena sativa
AhMLP17	MYC	CATTTG	1644	6	-	Arabidopsis thaliana
AhMLP17	Unnamed__1	CGTGG	1834	5	+	Zea mays
AhMLP17	MYB	CAACAG	323	6	-	Arabidopsis thaliana
AhMLP17	MYB	CAACCA	1572	6	-	Arabidopsis thaliana
AhMLP17	ABRE	ACGTG	1654	5	+	Arabidopsis thaliana	cis-acting element involved in the abscisic acid responsiveness
AhMLP17	ABRE	ACGTG	1833	5	+	Arabidopsis thaliana	cis-acting element involved in the abscisic acid responsiveness
AhMLP17	CAAT-box	CAAT	41	4	-	Nicotiana glutinosa
AhMLP17	CAAT-box	CAAAT	66	5	+	Pisum sativum	common cis-acting element in promoter and enhancer regions
AhMLP17	CAAT-box	CAAT	130	4	+	Nicotiana glutinosa
AhMLP17	CAAT-box	CCAAT	208	5	+	Arabidopsis thaliana	common cis-acting element in promoter and enhancer regions
AhMLP17	CAAT-box	CAAT	209	4	+	Nicotiana glutinosa
AhMLP17	CAAT-box	CAAT	238	4	+	Nicotiana glutinosa
AhMLP17	CAAT-box	CAAT	304	4	-	Nicotiana glutinosa
AhMLP17	CAAT-box	CAAT	445	4	+	Nicotiana glutinosa
AhMLP17	CAAT-box	CAAT	481	4	-	Nicotiana glutinosa
AhMLP17	CAAT-box	CAAAT	500	5	+	Pisum sativum	common cis-acting element in promoter and enhancer regions
AhMLP17	CAAT-box	CAAT	586	4	+	Nicotiana glutinosa
AhMLP17	CAAT-box	CAAAT	620	5	-	Pisum sativum	common cis-acting element in promoter and enhancer regions
AhMLP17	CAAT-box	CAAT	654	4	-	Nicotiana glutinosa
AhMLP17	CAAT-box	CAAT	659	4	+	Nicotiana glutinosa
AhMLP17	CAAT-box	CAAT	723	4	+	Nicotiana glutinosa
AhMLP17	CAAT-box	CAAAT	725	5	-	Pisum sativum	common cis-acting element in promoter and enhancer regions
AhMLP17	CAAT-box	CAAAT	1108	5	-	Pisum sativum	common cis-acting element in promoter and enhancer regions
AhMLP17	CAAT-box	CAAT	1176	4	-	Nicotiana glutinosa
AhMLP17	CAAT-box	CAAAT	1253	5	-	Pisum sativum	common cis-acting element in promoter and enhancer regions
AhMLP17	CAAT-box	CAAAT	1390	5	-	Pisum sativum	common cis-acting element in promoter and enhancer regions
AhMLP17	CAAT-box	CAAT	1408	4	-	Nicotiana glutinosa
AhMLP17	CAAT-box	CAAT	1518	4	+	Nicotiana glutinosa
AhMLP17	CAAT-box	CCAAT	1553	5	+	Arabidopsis thaliana	common cis-acting element in promoter and enhancer regions
AhMLP17	CAAT-box	CAAT	1554	4	+	Nicotiana glutinosa
AhMLP17	CAAT-box	CAAT	1640	4	+	Nicotiana glutinosa
AhMLP17	CAAT-box	CAAAT	1644	5	+	Pisum sativum	common cis-acting element in promoter and enhancer regions
AhMLP17	CAAT-box	CAAT	1674	4	+	Nicotiana glutinosa
AhMLP17	CAAT-box	CAAT	1697	4	+	Nicotiana glutinosa
AhMLP17	CAAT-box	CAAT	1758	4	-	Nicotiana glutinosa
AhMLP17	CAAT-box	CAAT	1827	4	-	Nicotiana glutinosa
AhMLP17	CAAT-box	CAAT	1881	4	+	Nicotiana glutinosa
AhMLP17	CAAT-box	CAAAT	1935	5	-	Pisum sativum	common cis-acting element in promoter and enhancer regions
AhMLP17	CAAT-box	CAAT	1962	4	-	Nicotiana glutinosa
AhMLP18	Myb	CAACTG	744	6	-	Arabidopsis thaliana
AhMLP18	Myb	CAACTG	1125	6	+	Arabidopsis thaliana
AhMLP18	Myb	CAACTG	1776	6	-	Arabidopsis thaliana
AhMLP18	TATA	TATAAAAT	272	8	+	Arabidopsis thaliana
AhMLP18	STRE	AGGGG	1321	5	+	Arabidopsis thaliana
AhMLP18	STRE	AGGGG	1651	5	-	Arabidopsis thaliana
AhMLP18	Myb-binding site	CAACAG	1890	6	+	Nicotiana tabacum
AhMLP18	TATA-box	TATAAAA	21	7	-	Pisum sativum	core promoter element around -30 of transcription start
AhMLP18	TATA-box	TATAAA	22	6	-	Helianthus annuus	core promoter element around -30 of transcription start
AhMLP18	TATA-box	TATAA	23	5	-	Arabidopsis thaliana	core promoter element around -30 of transcription start
AhMLP18	TATA-box	TATA	24	4	+	Arabidopsis thaliana	core promoter element around -30 of transcription start
AhMLP18	TATA-box	TATAAAT	48	7	-	Brassica juncea	core promoter element around -30 of transcription start
AhMLP18	TATA-box	TATAAA	49	6	-	Helianthus annuus	core promoter element around -30 of transcription start
AhMLP18	TATA-box	TATAA	50	5	-	Arabidopsis thaliana	core promoter element around -30 of transcription start
AhMLP18	TATA-box	TATA	51	4	+	Arabidopsis thaliana	core promoter element around -30 of transcription start
AhMLP18	TATA-box	taTATAAAtc	84	9	+	Arabidopsis thaliana	core promoter element around -30 of transcription start
AhMLP18	TATA-box	TACAAAA	124	7	-	Oryza sativa	core promoter element around -30 of transcription start
AhMLP18	TATA-box	ATTATA	152	6	+	Brassica napus	core promoter element around -30 of transcription start
AhMLP18	TATA-box	TATAA	153	5	-	Arabidopsis thaliana	core promoter element around -30 of transcription start
AhMLP18	TATA-box	TATA	154	4	+	Arabidopsis thaliana	core promoter element around -30 of transcription start
AhMLP18	TATA-box	TATA	177	4	+	Arabidopsis thaliana	core promoter element around -30 of transcription start
AhMLP18	TATA-box	TACAAAA	194	7	+	Oryza sativa	core promoter element around -30 of transcription start
AhMLP18	TATA-box	ATATAT	200	6	+	Brassica napus	core promoter element around -30 of transcription start
AhMLP18	TATA-box	TATA	201	4	+	Arabidopsis thaliana	core promoter element around -30 of transcription start
AhMLP18	TATA-box	TATAAAA	223	7	-	Pisum sativum	core promoter element around -30 of transcription start
AhMLP18	TATA-box	TATAAA	224	6	-	Helianthus annuus	core promoter element around -30 of transcription start
AhMLP18	TATA-box	TATAA	225	5	-	Arabidopsis thaliana	core promoter element around -30 of transcription start
AhMLP18	TATA-box	TATA	226	4	+	Arabidopsis thaliana	core promoter element around -30 of transcription start
AhMLP18	TATA-box	TATA	252	4	+	Arabidopsis thaliana	core promoter element around -30 of transcription start
AhMLP18	TATA-box	TATAA	271	5	-	Arabidopsis thaliana	core promoter element around -30 of transcription start
AhMLP18	TATA-box	TATA	272	4	+	Arabidopsis thaliana	core promoter element around -30 of transcription start
AhMLP18	TATA-box	TACAAAA	282	7	-	Oryza sativa	core promoter element around -30 of transcription start
AhMLP18	TATA-box	TACAAAA	303	7	-	Oryza sativa	core promoter element around -30 of transcription start
AhMLP18	TATA-box	TATAAAA	388	7	-	Pisum sativum	core promoter element around -30 of transcription start
AhMLP18	TATA-box	TATAAA	389	6	-	Helianthus annuus	core promoter element around -30 of transcription start
AhMLP18	TATA-box	TATAA	390	5	-	Arabidopsis thaliana	core promoter element around -30 of transcription start
AhMLP18	TATA-box	TATA	391	4	+	Arabidopsis thaliana	core promoter element around -30 of transcription start
AhMLP18	TATA-box	ATATAT	418	6	+	Brassica napus	core promoter element around -30 of transcription start
AhMLP18	TATA-box	TATATA	419	6	+	Arabidopsis thaliana	core promoter element around -30 of transcription start
AhMLP18	TATA-box	ATATAT	420	6	+	Brassica napus	core promoter element around -30 of transcription start
AhMLP18	TATA-box	TATA	421	4	+	Arabidopsis thaliana	core promoter element around -30 of transcription start
AhMLP18	TATA-box	ATATAT	475	6	+	Brassica napus	core promoter element around -30 of transcription start
AhMLP18	TATA-box	TATATA	476	6	+	Arabidopsis thaliana	core promoter element around -30 of transcription start
AhMLP18	TATA-box	ATATAT	477	6	+	Brassica napus	core promoter element around -30 of transcription start
AhMLP18	TATA-box	TATA	478	4	+	Arabidopsis thaliana	core promoter element around -30 of transcription start
AhMLP18	TATA-box	TATACA	489	6	-	Helianthus annuus	core promoter element around -30 of transcription start
AhMLP18	TATA-box	TATA	491	4	+	Arabidopsis thaliana	core promoter element around -30 of transcription start
AhMLP18	TATA-box	ATATAT	518	6	+	Brassica napus	core promoter element around -30 of transcription start
AhMLP18	TATA-box	TATA	519	4	+	Arabidopsis thaliana	core promoter element around -30 of transcription start
AhMLP18	TATA-box	ATATAT	573	6	+	Brassica napus	core promoter element around -30 of transcription start
AhMLP18	TATA-box	TATATA	574	6	+	Arabidopsis thaliana	core promoter element around -30 of transcription start
AhMLP18	TATA-box	ATATAT	575	6	+	Brassica napus	core promoter element around -30 of transcription start
AhMLP18	TATA-box	TATA	576	4	+	Arabidopsis thaliana	core promoter element around -30 of transcription start
AhMLP18	TATA-box	TATAAATA	578	8	-	Daucus carota	core promoter element around -30 of transcription start
AhMLP18	TATA-box	TATAAAT	579	7	-	Brassica juncea	core promoter element around -30 of transcription start
AhMLP18	TATA-box	TATAAA	580	6	-	Helianthus annuus	core promoter element around -30 of transcription start
AhMLP18	TATA-box	TATAA	581	5	-	Arabidopsis thaliana	core promoter element around -30 of transcription start
AhMLP18	TATA-box	TATA	582	4	+	Arabidopsis thaliana	core promoter element around -30 of transcription start
AhMLP18	TATA-box	ATATAT	929	6	+	Brassica napus	core promoter element around -30 of transcription start
AhMLP18	TATA-box	TATA	930	4	+	Arabidopsis thaliana	core promoter element around -30 of transcription start
AhMLP18	TATA-box	ATATAA	1001	6	+	Brassica oleracea	core promoter element around -30 of transcription start
AhMLP18	TATA-box	TATA	1002	4	-	Arabidopsis thaliana	core promoter element around -30 of transcription start
AhMLP18	TATA-box	ATATAT	1022	6	-	Brassica napus	core promoter element around -30 of transcription start
AhMLP18	TATA-box	TATA	1023	4	-	Arabidopsis thaliana	core promoter element around -30 of transcription start
AhMLP18	TATA-box	TATTTAAA	1033	8	+	Arabidopsis thaliana	core promoter element around -30 of transcription start
AhMLP18	TATA-box	TATAAA	1080	6	-	Helianthus annuus	core promoter element around -30 of transcription start
AhMLP18	TATA-box	TATATAA	1081	7	-	Arabidopsis thaliana	core promoter element around -30 of transcription start
AhMLP18	TATA-box	TATATA	1082	6	-	Arabidopsis thaliana	core promoter element around -30 of transcription start
AhMLP18	TATA-box	ATATAT	1083	6	-	Brassica napus	core promoter element around -30 of transcription start
AhMLP18	TATA-box	TATATA	1084	6	-	Arabidopsis thaliana	core promoter element around -30 of transcription start
AhMLP18	TATA-box	TATA	1086	4	-	Arabidopsis thaliana	core promoter element around -30 of transcription start
AhMLP18	TATA-box	TATA	1091	4	-	Arabidopsis thaliana	core promoter element around -30 of transcription start
AhMLP18	TATA-box	TATA	1206	4	-	Arabidopsis thaliana	core promoter element around -30 of transcription start
AhMLP18	TATA-box	TATATA	1250	6	-	Arabidopsis thaliana	core promoter element around -30 of transcription start
AhMLP18	TATA-box	ATATAA	1251	6	+	Brassica oleracea	core promoter element around -30 of transcription start
AhMLP18	TATA-box	TATA	1252	4	-	Arabidopsis thaliana	core promoter element around -30 of transcription start
AhMLP18	TATA-box	ATTATA	1381	6	+	Brassica napus	core promoter element around -30 of transcription start
AhMLP18	TATA-box	TATAA	1382	5	-	Arabidopsis thaliana	core promoter element around -30 of transcription start
AhMLP18	TATA-box	TATA	1383	4	-	Arabidopsis thaliana	core promoter element around -30 of transcription start
AhMLP18	TATA-box	TACAAAA	1491	7	-	Oryza sativa	core promoter element around -30 of transcription start
AhMLP18	TATA-box	TATATAA	1666	7	-	Arabidopsis thaliana	core promoter element around -30 of transcription start
AhMLP18	TATA-box	TATATA	1667	6	-	Arabidopsis thaliana	core promoter element around -30 of transcription start
AhMLP18	TATA-box	TATA	1669	4	-	Arabidopsis thaliana	core promoter element around -30 of transcription start
AhMLP18	TATA-box	TATAA	1690	5	-	Arabidopsis thaliana	core promoter element around -30 of transcription start
AhMLP18	TATA-box	TATA	1691	4	-	Arabidopsis thaliana	core promoter element around -30 of transcription start
AhMLP18	TATA-box	ATATAT	1759	6	-	Brassica napus	core promoter element around -30 of transcription start
AhMLP18	TATA-box	TATA	1760	4	-	Arabidopsis thaliana	core promoter element around -30 of transcription start
AhMLP18	TATA-box	ATATAT	1855	6	-	Brassica napus	core promoter element around -30 of transcription start
AhMLP18	TATA-box	TATATA	1856	6	-	Arabidopsis thaliana	core promoter element around -30 of transcription start
AhMLP18	TATA-box	ATATAT	1857	6	-	Brassica napus	core promoter element around -30 of transcription start
AhMLP18	TATA-box	TATA	1858	4	-	Arabidopsis thaliana	core promoter element around -30 of transcription start
AhMLP18	TATA-box	TATTTAAA	1874	8	-	Arabidopsis thaliana	core promoter element around -30 of transcription start
AhMLP18	TATA-box	TATA	1880	4	-	Arabidopsis thaliana	core promoter element around -30 of transcription start
AhMLP18	TATA-box	ATTATA	1926	6	+	Brassica napus	core promoter element around -30 of transcription start
AhMLP18	TATA-box	TATAA	1927	5	-	Arabidopsis thaliana	core promoter element around -30 of transcription start
AhMLP18	TATA-box	TATA	1928	4	-	Arabidopsis thaliana	core promoter element around -30 of transcription start
AhMLP18	TATA-box	ATATAT	1936	6	-	Brassica napus	core promoter element around -30 of transcription start
AhMLP18	TATA-box	TATATA	1937	6	-	Arabidopsis thaliana	core promoter element around -30 of transcription start
AhMLP18	TATA-box	ATATAT	1938	6	-	Brassica napus	core promoter element around -30 of transcription start
AhMLP18	TATA-box	TATATA	1939	6	-	Arabidopsis thaliana	core promoter element around -30 of transcription start
AhMLP18	TATA-box	ATATAA	1940	6	+	Brassica oleracea	core promoter element around -30 of transcription start
AhMLP18	TATA-box	TATA	1941	4	-	Arabidopsis thaliana	core promoter element around -30 of transcription start
AhMLP18	TATA-box	TATA	1988	4	-	Arabidopsis thaliana	core promoter element around -30 of transcription start
AhMLP18	TCA-element	CCATCTTTTT	311	9	+	Nicotiana tabacum	cis-acting element involved in salicylic acid responsiveness
AhMLP18	AT-rich sequence	TAAAATACT	464	9	-	Pisum sativum	element for maximal elicitor-mediated activation (2copies)
AhMLP18	AT-rich sequence	TAAAATACT	1894	9	-	Pisum sativum	element for maximal elicitor-mediated activation (2copies)
AhMLP18	WUN-motif	AAATTACT	1963	8	+	Nicotiana glutinosa
AhMLP18	TGACG-motif	TGACG	678	5	-	Hordeum vulgare	cis-acting regulatory element involved in the MeJA-responsiveness
AhMLP18	TGACG-motif	TGACG	1047	5	+	Hordeum vulgare	cis-acting regulatory element involved in the MeJA-responsiveness
AhMLP18	TGACG-motif	TGACG	1677	5	-	Hordeum vulgare	cis-acting regulatory element involved in the MeJA-responsiveness
AhMLP18	GA-motif	ATAGATAA	83	8	+	Arabidopsis thaliana	part of a light responsive element
AhMLP18	ATCT-motif	AATCTAATCC	1430	9	-	Pisum sativum	part of a conserved DNA module involved in light responsiveness
AhMLP18	Unnamed__6	taTAAATATct	575	10	-	Zea mays
AhMLP18	MBSI	aaaAaaC(G/C)GTTA	308	10.5	-	Petunia hybrida	MYB binding site involved in flavonoid biosynthetic genes regulation
AhMLP18	CCGTCC-box	CCGTCC	1299	6	-	Petroselinum hortense
AhMLP18	CGTCA-motif	CGTCA	678	5	+	Hordeum vulgare	cis-acting regulatory element involved in the MeJA-responsiveness
AhMLP18	CGTCA-motif	CGTCA	1047	5	-	Hordeum vulgare	cis-acting regulatory element involved in the MeJA-responsiveness
AhMLP18	CGTCA-motif	CGTCA	1677	5	+	Hordeum vulgare	cis-acting regulatory element involved in the MeJA-responsiveness
AhMLP18	Unnamed__4	CTCC	384	4	-	Petroselinum hortense
AhMLP18	Unnamed__4	CTCC	1296	4	-	Petroselinum hortense
AhMLP18	Unnamed__4	CTCC	1317	4	-	Petroselinum hortense
AhMLP18	Unnamed__4	CTCC	1393	4	-	Petroselinum hortense
AhMLP18	Unnamed__4	CTCC	1625	4	+	Petroselinum hortense
AhMLP18	Unnamed__4	CTCC	1787	4	-	Petroselinum hortense
AhMLP18	as-1	TGACG	678	5	-	Arabidopsis thaliana
AhMLP18	as-1	TGACG	1047	5	+	Arabidopsis thaliana
AhMLP18	as-1	TGACG	1677	5	-	Arabidopsis thaliana
AhMLP18	ATC-motif	AGTAATCT	969	8	+	Spinacia oleracea	part of a conserved DNA module involved in light responsiveness
AhMLP18	ATC-motif	AGTAATCT	1695	8	+	Spinacia oleracea	part of a conserved DNA module involved in light responsiveness
AhMLP18	TC-rich repeats	GTTTTCTTAC	1600	9	-	Nicotiana tabacum	cis-acting element involved in defense and stress responsiveness
AhMLP18	Box 4	ATTAAT	1951	6	-	Petroselinum crispum	part of a conserved DNA module involved in light responsiveness
AhMLP18	AT~TATA-box	TATATA	419	6	+	Arabidopsis thaliana
AhMLP18	AT~TATA-box	TATATA	476	6	+	Arabidopsis thaliana
AhMLP18	AT~TATA-box	TATATA	574	6	+	Arabidopsis thaliana
AhMLP18	AT~TATA-box	TATATAAA	1080	8	-	Arabidopsis thaliana
AhMLP18	AT~TATA-box	TATATA	1082	6	-	Arabidopsis thaliana
AhMLP18	AT~TATA-box	TATATA	1084	6	-	Arabidopsis thaliana
AhMLP18	AT~TATA-box	TATATA	1250	6	-	Arabidopsis thaliana
AhMLP18	AT~TATA-box	TATATA	1667	6	-	Arabidopsis thaliana
AhMLP18	AT~TATA-box	TATATA	1856	6	-	Arabidopsis thaliana
AhMLP18	AT~TATA-box	TATATA	1937	6	-	Arabidopsis thaliana
AhMLP18	AT~TATA-box	TATATA	1939	6	-	Arabidopsis thaliana
AhMLP18	ABRE4	CACGTA	1671	6	-	Zea mays
AhMLP18	CCGTCC motif	CCGTCC	1299	6	-	Nicotiana tabacum
AhMLP18	GT1-motif	GGTTAA	433	6	-	Arabidopsis thaliana	light responsive element
AhMLP18	GT1-motif	GGTTAA	1588	6	+	Arabidopsis thaliana	light responsive element
AhMLP18	G-box	TACGTG	1671	6	+	Arabidopsis thaliana	cis-acting regulatory element involved in light responsiveness
AhMLP18	MRE	AACCTAA	435	7	+	Petroselinum crispum	MYB binding site involved in light responsiveness
AhMLP18	MYB-like sequence	TAACCA	308	6	+	Arabidopsis thaliana
AhMLP18	MYB-like sequence	TAACCA	1496	6	+	Arabidopsis thaliana
AhMLP18	MYB-like sequence	TAACCA	1587	6	-	Arabidopsis thaliana
AhMLP18	MYB-like sequence	TAACCA	1655	6	+	Arabidopsis thaliana
AhMLP18	MBS	CAACTG	744	6	-	Arabidopsis thaliana	MYB binding site involved in drought-inducibility
AhMLP18	MBS	CAACTG	1125	6	+	Arabidopsis thaliana	MYB binding site involved in drought-inducibility
AhMLP18	MBS	CAACTG	1776	6	-	Arabidopsis thaliana	MYB binding site involved in drought-inducibility
AhMLP18	A-box	CCGTCC	1299	6	-	Petroselinum crispum	cis-acting regulatory element
AhMLP18	dOCT	CACGGATC	1829	8	+	Zea mays
AhMLP18	ERE	ATTTTAAA	467	8	+	Nicotiana glutinos
AhMLP18	ERE	ATTTTAAA	469	8	-	Nicotiana glutinos
AhMLP18	ERE	ATTTTAAA	941	8	+	Nicotiana glutinos
AhMLP18	ERE	ATTTTAAA	943	8	-	Nicotiana glutinos
AhMLP18	ERE	ATTTTAAA	1263	8	+	Nicotiana glutinos
AhMLP18	ERE	ATTTTAAA	1271	8	-	Nicotiana glutinos
AhMLP18	ERE	ATTTTAAA	1285	8	-	Nicotiana glutinos
AhMLP18	ERE	ATTTTAAA	1872	8	+	Nicotiana glutinos
AhMLP18		motif_sequence	424	4	+	organism	short_function
AhMLP18		motif_sequence	505	4	-	organism	short_function
AhMLP18		motif_sequence	626	4	-	organism	short_function
AhMLP18		motif_sequence	813	4	+	organism	short_function
AhMLP18		motif_sequence	852	4	-	organism	short_function
AhMLP18		motif_sequence	1051	4	-	organism	short_function
AhMLP18		motif_sequence	1317	4	-	organism	short_function
AhMLP18		motif_sequence	1344	4	-	organism	short_function
AhMLP18		motif_sequence	1773	4	-	organism	short_function
AhMLP18		motif_sequence	1787	4	-	organism	short_function
AhMLP18	CAAT-box	CAAT	3	4	-	Nicotiana glutinosa
AhMLP18	CAAT-box	CAAAT	215	5	+	Pisum sativum	common cis-acting element in promoter and enhancer regions
AhMLP18	CAAT-box	CAAT	278	4	-	Nicotiana glutinosa
AhMLP18	CAAT-box	CAAAT	294	5	-	Pisum sativum	common cis-acting element in promoter and enhancer regions
AhMLP18	CAAT-box	CAAAT	327	5	+	Pisum sativum	common cis-acting element in promoter and enhancer regions
AhMLP18	CAAT-box	CAAAT	511	5	-	Pisum sativum	common cis-acting element in promoter and enhancer regions
AhMLP18	CAAT-box	CCAAT	522	5	-	Arabidopsis thaliana	common cis-acting element in promoter and enhancer regions
AhMLP18	CAAT-box	CAAT	532	4	+	Nicotiana glutinosa
AhMLP18	CAAT-box	CAAT	566	4	-	Nicotiana glutinosa
AhMLP18	CAAT-box	CAAAT	645	5	+	Pisum sativum	common cis-acting element in promoter and enhancer regions
AhMLP18	CAAT-box	CAAAT	659	5	-	Pisum sativum	common cis-acting element in promoter and enhancer regions
AhMLP18	CAAT-box	CAAT	696	4	+	Nicotiana glutinosa
AhMLP18	CAAT-box	CAAAT	739	5	-	Pisum sativum	common cis-acting element in promoter and enhancer regions
AhMLP18	CAAT-box	CAAT	839	4	-	Nicotiana glutinosa
AhMLP18	CAAT-box	CAAT	916	4	+	Nicotiana glutinosa
AhMLP18	CAAT-box	CAAT	1098	4	+	Nicotiana glutinosa
AhMLP18	CAAT-box	CAAT	1111	4	+	Nicotiana glutinosa
AhMLP18	CAAT-box	CAAT	1148	4	+	Nicotiana glutinosa
AhMLP18	CAAT-box	CAAT	1150	4	-	Nicotiana glutinosa
AhMLP18	CAAT-box	CCAAT	1171	5	+	Arabidopsis thaliana	common cis-acting element in promoter and enhancer regions
AhMLP18	CAAT-box	CAAT	1172	4	+	Nicotiana glutinosa
AhMLP18	CAAT-box	CAAT	1184	4	+	Nicotiana glutinosa
AhMLP18	CAAT-box	CAAAT	1218	5	-	Pisum sativum	common cis-acting element in promoter and enhancer regions
AhMLP18	CAAT-box	CAAT	1240	4	+	Nicotiana glutinosa
AhMLP18	CAAT-box	CAAAT	1277	5	-	Pisum sativum	common cis-acting element in promoter and enhancer regions
AhMLP18	CAAT-box	CAAAT	1291	5	-	Pisum sativum	common cis-acting element in promoter and enhancer regions
AhMLP18	CAAT-box	CAAT	1339	4	+	Nicotiana glutinosa
AhMLP18	CAAT-box	CAAAT	1441	5	-	Pisum sativum	common cis-acting element in promoter and enhancer regions
AhMLP18	CAAT-box	CAAT	1465	4	+	Nicotiana glutinosa
AhMLP18	CAAT-box	CAAT	1503	4	+	Nicotiana glutinosa
AhMLP18	CAAT-box	CCAAT	1505	5	-	Arabidopsis thaliana	common cis-acting element in promoter and enhancer regions
AhMLP18	CAAT-box	CAAT	1514	4	+	Nicotiana glutinosa
AhMLP18	CAAT-box	CCAAT	1545	5	+	Arabidopsis thaliana	common cis-acting element in promoter and enhancer regions
AhMLP18	CAAT-box	CAAT	1546	4	+	Nicotiana glutinosa
AhMLP18	CAAT-box	CAAAT	1564	5	+	Pisum sativum	common cis-acting element in promoter and enhancer regions
AhMLP18	CAAT-box	CCAAT	1638	5	+	Arabidopsis thaliana	common cis-acting element in promoter and enhancer regions
AhMLP18	CAAT-box	CAAT	1639	4	+	Nicotiana glutinosa
AhMLP18	CAAT-box	CAAT	1647	4	-	Nicotiana glutinosa
AhMLP18	CAAT-box	CAAT	1712	4	-	Nicotiana glutinosa
AhMLP18	CAAT-box	CAAAT	1733	5	+	Pisum sativum	common cis-acting element in promoter and enhancer regions
AhMLP18	CAAT-box	CAAAT	1791	5	-	Pisum sativum	common cis-acting element in promoter and enhancer regions
AhMLP18	CAAT-box	CAAT	1916	4	-	Nicotiana glutinosa
AhMLP18	MYB	TAACCA	308	6	+	Arabidopsis thaliana
AhMLP18	MYB	CAACCA	1121	6	+	Arabidopsis thaliana
AhMLP18	MYB	CAACCA	1309	6	-	Arabidopsis thaliana
AhMLP18	MYB	TAACCA	1496	6	+	Arabidopsis thaliana
AhMLP18	MYB	TAACCA	1587	6	-	Arabidopsis thaliana
AhMLP18	MYB	TAACCA	1655	6	+	Arabidopsis thaliana
AhMLP18	MYB	CAACAG	1890	6	+	Arabidopsis thaliana
AhMLP18	ABRE	GACACGTACGT	1049	10	-	Oryza sativa	cis-acting element involved in the abscisic acid responsiveness
AhMLP18	ABRE	ACGTG	1672	5	+	Arabidopsis thaliana	cis-acting element involved in the abscisic acid responsiveness
AhMLP18	W box	TTGACC	1067	6	-	Arabidopsis thaliana
AhMLP18	ABRE3a	TACGTG	1671	6	+	Zea mays
AhMLP18	ARE	AAACCA	980	6	-	Zea mays	cis-acting regulatory element essential for the anaerobic induction
AhMLP18	Unnamed__1	CGTGG	502	5	+	Zea mays
AhMLP18	MYC	CATGTG	62	6	+	Arabidopsis thaliana
AhMLP18	MYC	CATTTG	327	6	-	Arabidopsis thaliana
AhMLP18	MYC	CAATTG	1148	6	-	Arabidopsis thaliana
AhMLP18	MYC	CAATTG	1503	6	-	Arabidopsis thaliana
AhMLP19	Unnamed__1	GAATTTAATTAA	828	11	-	Glycine max	60K protein binding site
AhMLP19	Unnamed__1	CGTGG	1869	5	-	Zea mays
AhMLP19	ARE	AAACCA	1717	6	+	Zea mays	cis-acting regulatory element essential for the anaerobic induction
AhMLP19	ARE	AAACCA	1727	6	+	Zea mays	cis-acting regulatory element essential for the anaerobic induction
AhMLP19	ARE	AAACCA	1845	6	-	Zea mays	cis-acting regulatory element essential for the anaerobic induction
AhMLP19	ABRE3a	TACGTG	33	6	+	Zea mays
AhMLP19	CAAT-box	CAAT	104	4	-	Nicotiana glutinosa
AhMLP19	CAAT-box	CAAAT	222	5	-	Pisum sativum	common cis-acting element in promoter and enhancer regions
AhMLP19	CAAT-box	CAAAT	259	5	+	Pisum sativum	common cis-acting element in promoter and enhancer regions
AhMLP19	CAAT-box	CAAT	503	4	+	Nicotiana glutinosa
AhMLP19	CAAT-box	CAAAT	548	5	-	Pisum sativum	common cis-acting element in promoter and enhancer regions
AhMLP19	CAAT-box	CAAAT	803	5	-	Pisum sativum	common cis-acting element in promoter and enhancer regions
AhMLP19	CAAT-box	CAAAT	860	5	-	Pisum sativum	common cis-acting element in promoter and enhancer regions
AhMLP19	CAAT-box	CAAT	892	4	-	Nicotiana glutinosa
AhMLP19	CAAT-box	CCAAT	927	5	-	Arabidopsis thaliana	common cis-acting element in promoter and enhancer regions
AhMLP19	CAAT-box	CAAAT	1129	5	-	Pisum sativum	common cis-acting element in promoter and enhancer regions
AhMLP19	CAAT-box	CAAAT	1168	5	+	Pisum sativum	common cis-acting element in promoter and enhancer regions
AhMLP19	CAAT-box	CCAAT	1185	5	+	Arabidopsis thaliana	common cis-acting element in promoter and enhancer regions
AhMLP19	CAAT-box	CAAT	1186	4	+	Nicotiana glutinosa
AhMLP19	CAAT-box	CCAAT	1190	5	+	Arabidopsis thaliana	common cis-acting element in promoter and enhancer regions
AhMLP19	CAAT-box	CAAT	1191	4	+	Nicotiana glutinosa
AhMLP19	CAAT-box	CAAAT	1231	5	-	Pisum sativum	common cis-acting element in promoter and enhancer regions
AhMLP19	CAAT-box	CAAAT	1279	5	+	Pisum sativum	common cis-acting element in promoter and enhancer regions
AhMLP19	CAAT-box	CAAT	1303	4	+	Nicotiana glutinosa
AhMLP19	CAAT-box	CAAT	1322	4	+	Nicotiana glutinosa
AhMLP19	CAAT-box	CAAT	1384	4	+	Nicotiana glutinosa
AhMLP19	CAAT-box	CAAAT	1386	5	-	Pisum sativum	common cis-acting element in promoter and enhancer regions
AhMLP19	CAAT-box	CAAT	1483	4	-	Nicotiana glutinosa
AhMLP19	CAAT-box	CAAT	1494	4	-	Nicotiana glutinosa
AhMLP19	CAAT-box	CAAT	1516	4	-	Nicotiana glutinosa
AhMLP19	CAAT-box	CAAT	1534	4	-	Nicotiana glutinosa
AhMLP19	CAAT-box	CAAAT	1551	5	-	Pisum sativum	common cis-acting element in promoter and enhancer regions
AhMLP19	CAAT-box	CAAT	1600	4	-	Nicotiana glutinosa
AhMLP19	CAAT-box	CAAAT	1604	5	+	Pisum sativum	common cis-acting element in promoter and enhancer regions
AhMLP19	CAAT-box	CCAAT	1609	5	+	Arabidopsis thaliana	common cis-acting element in promoter and enhancer regions
AhMLP19	CAAT-box	CAAT	1610	4	+	Nicotiana glutinosa
AhMLP19	CAAT-box	CAAAT	1620	5	+	Pisum sativum	common cis-acting element in promoter and enhancer regions
AhMLP19	CAAT-box	CCAAT	1638	5	-	Arabidopsis thaliana	common cis-acting element in promoter and enhancer regions
AhMLP19	CAAT-box	CAAAT	1664	5	-	Pisum sativum	common cis-acting element in promoter and enhancer regions
AhMLP19	CAAT-box	CCAAT	1670	5	+	Arabidopsis thaliana	common cis-acting element in promoter and enhancer regions
AhMLP19	CAAT-box	CAAT	1671	4	+	Nicotiana glutinosa
AhMLP19	CAAT-box	CAAAT	1690	5	+	Pisum sativum	common cis-acting element in promoter and enhancer regions
AhMLP19	CAAT-box	CCAAT	1720	5	+	Arabidopsis thaliana	common cis-acting element in promoter and enhancer regions
AhMLP19	CAAT-box	CAAT	1721	4	+	Nicotiana glutinosa
AhMLP19	CAAT-box	CAAAT	1738	5	+	Pisum sativum	common cis-acting element in promoter and enhancer regions
AhMLP19	CAAT-box	CCAAT	1751	5	+	Arabidopsis thaliana	common cis-acting element in promoter and enhancer regions
AhMLP19	CAAT-box	CAAT	1752	4	+	Nicotiana glutinosa
AhMLP19	CAAT-box	CCAAT	1759	5	+	Arabidopsis thaliana	common cis-acting element in promoter and enhancer regions
AhMLP19	CAAT-box	CAAT	1760	4	+	Nicotiana glutinosa
AhMLP19	CAAT-box	CAAT	1828	4	+	Nicotiana glutinosa
AhMLP19	CAAT-box	CCAAT	1843	5	-	Arabidopsis thaliana	common cis-acting element in promoter and enhancer regions
AhMLP19	CAAT-box	CAAT	1852	4	+	Nicotiana glutinosa
AhMLP19	CAAT-box	CAAAT	1854	5	-	Pisum sativum	common cis-acting element in promoter and enhancer regions
AhMLP19	CAAT-box	CAAAT	1971	5	+	Pisum sativum	common cis-acting element in promoter and enhancer regions
AhMLP19	CAAT-box	CAAT	1979	4	+	Nicotiana glutinosa
AhMLP19	ABRE	ACGTG	34	5	+	Arabidopsis thaliana	cis-acting element involved in the abscisic acid responsiveness
AhMLP19	ABRE	ACGTG	1093	5	-	Arabidopsis thaliana	cis-acting element involved in the abscisic acid responsiveness
AhMLP19	MYB	CAACAG	1258	6	-	Arabidopsis thaliana
AhMLP19	O2-site	GATGA(C/T)(A/G)TG(A/G)	1970	8	-	Zea mays	cis-acting regulatory element involved in zein metabolism regulation
AhMLP19		motif_sequence	513	4	-	organism	short_function
AhMLP19		motif_sequence	624	4	+	organism	short_function
AhMLP19		motif_sequence	955	4	+	organism	short_function
AhMLP19		motif_sequence	968	4	-	organism	short_function
AhMLP19		motif_sequence	1021	4	-	organism	short_function
AhMLP19		motif_sequence	1379	4	+	organism	short_function
AhMLP19		motif_sequence	1430	4	+	organism	short_function
AhMLP19		motif_sequence	1754	4	+	organism	short_function
AhMLP19	ERE	ATTTTAAA	353	8	-	Nicotiana glutinos
AhMLP19	ERE	ATTTTAAA	409	8	+	Nicotiana glutinos
AhMLP19	ERE	ATTTTAAA	750	8	+	Nicotiana glutinos
AhMLP19	ERE	ATTTTAAA	848	8	-	Nicotiana glutinos
AhMLP19	ERE	ATTTTAAA	921	8	-	Nicotiana glutinos
AhMLP19	ERE	ATTTTAAA	1105	8	+	Nicotiana glutinos
AhMLP19	ERE	ATTTTAAA	1545	8	-	Nicotiana glutinos
AhMLP19	TCT-motif	TCTTAC	910	6	-	Arabidopsis thaliana	part of a light responsive element
AhMLP19	AT1-motif	AATTATTTTTTATT	453	13	-	Solanum tuberosum	part of a light responsive module
AhMLP19	A-box	CCGTCC	1647	6	-	Petroselinum crispum	cis-acting regulatory element
AhMLP19	CCGTCC motif	CCGTCC	1647	6	-	Nicotiana tabacum
AhMLP19	G-box	TACGTG	33	6	+	Arabidopsis thaliana	cis-acting regulatory element involved in light responsiveness
AhMLP19	Unnamed__4	CTCC	626	4	+	Petroselinum hortense
AhMLP19	Unnamed__4	CTCC	1965	4	+	Petroselinum hortense
AhMLP19	Myc	TCTCTTA	911	7	-	Arabidopsis thaliana
AhMLP19	CCGTCC-box	CCGTCC	1647	6	-	Petroselinum hortense
AhMLP19	ABRE4	CACGTA	33	6	-	Zea mays
AhMLP19	AT~TATA-box	TATATA	128	6	+	Arabidopsis thaliana
AhMLP19	AT~TATA-box	TATATA	1392	6	-	Arabidopsis thaliana
AhMLP19	AT~TATA-box	TATATA	1934	6	-	Arabidopsis thaliana
AhMLP19	I-box	TGATAATGT	515	9	-	Solanum tuberosum	part of a light responsive element
AhMLP19	Box 4	ATTAAT	97	6	+	Petroselinum crispum	part of a conserved DNA module involved in light responsiveness
AhMLP19	Box 4	ATTAAT	334	6	+	Petroselinum crispum	part of a conserved DNA module involved in light responsiveness
AhMLP19	Box 4	ATTAAT	813	6	+	Petroselinum crispum	part of a conserved DNA module involved in light responsiveness
AhMLP19	Box 4	ATTAAT	1221	6	-	Petroselinum crispum	part of a conserved DNA module involved in light responsiveness
AhMLP19	TC-rich repeats	GTTTTCTTAC	638	9	+	Nicotiana tabacum	cis-acting element involved in defense and stress responsiveness
AhMLP19	AT-rich element	ATAGAAATCAA	1474	10	-	Glycine max	binding site of AT-rich DNA binding protein (ATBP-1)
AhMLP19	Unnamed__6	taTAAATATct	77	10	-	Zea mays
AhMLP19	ATCT-motif	AATCTAATCC	881	9	+	Pisum sativum	part of a conserved DNA module involved in light responsiveness
AhMLP19	ATCT-motif	AATCTAATCC	1234	9	-	Pisum sativum	part of a conserved DNA module involved in light responsiveness
AhMLP19	ATCT-motif	AATCTAATCC	1611	10	+	Pisum sativum	part of a conserved DNA module involved in light responsiveness
AhMLP19	ATCT-motif	AATCTAATCC	1722	9	+	Pisum sativum	part of a conserved DNA module involved in light responsiveness
AhMLP19	TATA	TATAAAAT	455	8	+	Arabidopsis thaliana
AhMLP19	TATA-box	ATATAT	77	6	+	Brassica napus	core promoter element around -30 of transcription start
AhMLP19	TATA-box	TATA	78	4	+	Arabidopsis thaliana	core promoter element around -30 of transcription start
AhMLP19	TATA-box	TATAAATA	80	8	-	Daucus carota	core promoter element around -30 of transcription start
AhMLP19	TATA-box	TATAAAT	81	7	-	Brassica juncea	core promoter element around -30 of transcription start
AhMLP19	TATA-box	TATAAA	82	6	-	Helianthus annuus	core promoter element around -30 of transcription start
AhMLP19	TATA-box	TATAA	83	5	-	Arabidopsis thaliana	core promoter element around -30 of transcription start
AhMLP19	TATA-box	TATA	84	4	+	Arabidopsis thaliana	core promoter element around -30 of transcription start
AhMLP19	TATA-box	TACATAAA	86	8	+	Oryza sativa	core promoter element around -30 of transcription start
AhMLP19	TATA-box	ATATAT	93	6	+	Brassica napus	core promoter element around -30 of transcription start
AhMLP19	TATA-box	TATA	94	4	+	Arabidopsis thaliana	core promoter element around -30 of transcription start
AhMLP19	TATA-box	ATATAT	127	6	+	Brassica napus	core promoter element around -30 of transcription start
AhMLP19	TATA-box	TATATA	128	6	+	Arabidopsis thaliana	core promoter element around -30 of transcription start
AhMLP19	TATA-box	ATATAA	129	6	+	Brassica oleracea	core promoter element around -30 of transcription start
AhMLP19	TATA-box	TATA	130	4	+	Arabidopsis thaliana	core promoter element around -30 of transcription start
AhMLP19	TATA-box	TATAA	187	5	-	Arabidopsis thaliana	core promoter element around -30 of transcription start
AhMLP19	TATA-box	TATA	188	4	+	Arabidopsis thaliana	core promoter element around -30 of transcription start
AhMLP19	TATA-box	ATATAA	262	6	+	Brassica oleracea	core promoter element around -30 of transcription start
AhMLP19	TATA-box	TATA	263	4	+	Arabidopsis thaliana	core promoter element around -30 of transcription start
AhMLP19	TATA-box	TATAAAT	298	7	-	Brassica juncea	core promoter element around -30 of transcription start
AhMLP19	TATA-box	TATAAA	299	6	-	Helianthus annuus	core promoter element around -30 of transcription start
[truncated: 22,443 more rows]

## Sheet: Table S7
Table S7 FPKM of AhMLP genes in waterlogging stress
Gene ID	H0-1	H0-2	H0-3	H10-1	H10-2	H10-3	H5-1	H5-2	H5-3	Z0-1	Z0-2	Z0-3	Z10-1	Z10-2	Z10-3	Z5-1	Z5-2	Z5-3
arahy.Tifrunner.gnm1.ann1.02ERGG	1.87	0.57	0.68	2.67	1.98	0.52	1.27	2.41	0.85	0.58	0.22	0.11	1.45	0.97	0.67	0.59	2.2	0.51
arahy.Tifrunner.gnm1.ann1.03DKLN	4.93	5.32	3.41	6.75	6.98	7.07	7.3	7.97	5.49	5.97	2.99	4.5	4.79	3.37	4.25	5.19	5.98	5.09
arahy.Tifrunner.gnm1.ann1.2BY84C	14.2	14.27	15.61	8.25	11.1	8.36	11.52	17.7	7.94	60.06	72.02	52.15	52.11	42.37	34.5	31.01	80.29	33.3
arahy.Tifrunner.gnm1.ann1.3D1CEA	22.9	27.78	36.89	22.18	46.46	6.36	25.36	24.35	34.57	13.21	30.91	8.64	14.23	4.96	17.42	17.14	12.9	1.23
arahy.Tifrunner.gnm1.ann1.677WAC	9.82	10.21	6.58	11.29	14.36	19.98	24.35	31.15	16.5	28.78	30.56	25.89	34.81	61.88	50.96	22.11	68.97	28.39
arahy.Tifrunner.gnm1.ann1.CVDS0H	1.02	1.33	4.33	0.25	0.72	0.34	2.24	0.88	0.52	53.08	65.88	30.4	31.04	6.58	55	45.95	54.45	12.3
arahy.Tifrunner.gnm1.ann1.D236HJ	6.21	9.08	2.76	2.71	4.88	1.98	4.58	0.49	2.87	4.6	2.45	3.24	5.43	2.77	6.04	7.65	1.07	1.67
arahy.Tifrunner.gnm1.ann1.ED5BBM	10.01	18.35	17.01	9.17	10.94	2.8	18.28	9.94	19.14	2.13	6.73	1.9	7.23	2.15	3.07	6.41	2.34	3.69
arahy.Tifrunner.gnm1.ann1.EH45H3	0.32	0.29	0.23	0.2	1.74	0.17	2.24	0.54	0.28	0.51	0.76	1.15	1.17	3.54	3.48	1.02	7.67	2.08
arahy.Tifrunner.gnm1.ann1.FRGP6V	3.38	2.51	8	1.9	11.61	0.85	5.24	0.78	2.17	1.52	4.99	4.19	2.46	0.69	6.47	3.52	14.56	0.84
arahy.Tifrunner.gnm1.ann1.GE8FJB	0.44	0.13	1.8	0.71	1.85	0.95	0.65	0.83	0.33	0.1	2.01	0.47	1.55	0.46	0.24	1	0.67	0.96
arahy.Tifrunner.gnm1.ann1.GFD9N3	2.01	1.59	1.17	0.67	1.75	0.41	2.49	0.92	0.89	3.48	1.8	2.29	0.84	0.22	3.03	1.61	1.68	1.86
arahy.Tifrunner.gnm1.ann1.GJ4Q3S	5.49	6.41	10.5	4.35	42.11	2.1	21.25	3.51	5.31	11.22	10.01	10.93	3.28	1.63	19.09	25.44	14.42	5.22
arahy.Tifrunner.gnm1.ann1.K2YLLD	1.61	2.13	1.11	1.16	10.51	1.11	7.32	0.16	0.54	1.04	0.62	0.52	1.11	1.14	6.2	3.36	3.38	0.31
arahy.Tifrunner.gnm1.ann1.KQ2U05	1.82	4.35	0.46	0.4	0.98	0.33	1.12	0.3	0.5	4.61	2.45	0.73	14.44	3.01	7.25	16.63	1.81	7.73
arahy.Tifrunner.gnm1.ann1.M0DLFI	1.71	0.6	0.74	1.13	1.65	1.99	0.94	1.32	0.53	2.63	1.27	1.59	6.64	3.71	5.83	1.37	2.73	3.39
arahy.Tifrunner.gnm1.ann1.Q9SDJ5	62.86	49.97	62.2	35.13	46.21	35.88	39.31	70.78	27.88	64.74	76.6	57.03	54.36	44.65	29.45	26.83	81.44	30.13
arahy.Tifrunner.gnm1.ann1.R2H4JL	59.9	60.62	89.3	109.7	92.86	41.51	96.98	98.43	108.62	61.59	91.92	38.07	101.9	93.36	88.47	121.49	71.23	70.24
arahy.Tifrunner.gnm1.ann1.S1JDNK	2.14	2.24	1.57	5.08	5.41	2.39	3.25	2.16	3.97	1.85	2.26	2.03	6.21	5.33	6.87	5.01	1.19	2.48
arahy.Tifrunner.gnm1.ann1.TZ0RIT	3.65	3.48	7.82	3.1	9.95	1.06	4.09	2.15	1.35	3.54	6.22	2.05	3.81	0.78	3.75	4.2	5.73	1.7

## Sheet: Table S8
Table S8 FPKM of AhMLP genes in drought stress
Gene ID	WW7-2	WW7-1	WW7-3	D7-3	D7-1	D7-2	WW14-2	D14-1	WW14-1	D14-2	D14-3	WW14-3
arahy.Tifrunner.gnm1.ann1.KQ2U05	1.3	1.3	1.33	1.1	1.04	0.94	2.9	1.51	1.97	1.95	1.37	1.41
arahy.Tifrunner.gnm1.ann1.TZ0RIT	2.76	4.03	3.85	10.51	8.26	9.77	4.19	5.63	8	3.15	3.74	4.45
arahy.Tifrunner.gnm1.ann1.3D1CEA	32.18	33.47	32.39	66.4	66.91	64.99	11.17	36.84	21.4	17.97	23.67	22.09
arahy.Tifrunner.gnm1.ann1.FRGP6V	2.58	2.77	2.61	10.29	7.48	7.95	3.15	2.34	1.96	2.14	1.47	1.79
arahy.Tifrunner.gnm1.ann1.R2H4JL	134.16	119.89	127.75	127.1	121.11	109.57	31.6	146.04	98.26	99.62	102.78	85.47
arahy.Tifrunner.gnm1.ann1.Q9SDJ5	74.85	74.58	78.46	85.11	94.07	105.9	41.4	34.98	28.85	29.27	24.56	20.54
arahy.Tifrunner.gnm1.ann1.GFD9N3	10.66	11.25	12.37	10.01	11.52	11.52	1.7	1.03	2.17	2.42	1.21	2.26
arahy.Tifrunner.gnm1.ann1.GJ4Q3S	60.83	56.25	57.55	53.22	55.29	58.61	8.12	8.13	12.31	6.34	6.3	10.34
arahy.Tifrunner.gnm1.ann1.D236HJ	28	26.74	24.1	43.89	47.08	43.73	0.8	8.43	4.1	8.62	11.52	1.74
arahy.Tifrunner.gnm1.ann1.ED5BBM	57.04	50.54	53.45	65.8	61.89	59.83	7.01	37.61	12.73	14.06	25.35	18.45

## Sheet: Table S9
Table S9 FPKM of AhMLP genes in different peanut tissues
Gene ID	Z0-2	H0-1	H0-3	H10-2	Z5-2	H10-1	H5-2	Z5-3	Z0-1	Z0-3	H10-3	H5-3	Z5-1	H0-2	H5-1	Z10-1	Z10-2	Z10-3
arahy.Tifrunner.gnm1.ann1.87AL67	145.46	147.17	122.58	172.99	108.37	195.09	197.21	105.98	262.07	255.85	139.37	105.62	103.73	136.83	142.47	118.26	37.75	61.59
arahy.Tifrunner.gnm1.ann1.KF0N62	153.4	155.58	130.81	176.89	98.07	188.04	198.54	117.84	307.2	286.69	141.58	99.73	107.86	131.39	141.14	112.54	42.33	58.79
arahy.Tifrunner.gnm1.ann1.00XS3D	7.64	8.95	6.62	10.96	6.61	10.06	7.84	11.35	13	12.99	9.11	9.96	8.19	5.9	8.59	7.55	7.77	8.78
arahy.Tifrunner.gnm1.ann1.095TGF	3.49	3.83	3.03	3.4	3.87	3.68	3.54	12.08	9.76	6.77	6.31	3.9	4.28	3.25	5.2	7.07	4.51	4.75
arahy.Tifrunner.gnm1.ann1.H1PWIN	6.03	6.73	5.83	10.54	7.82	9.65	9.28	19.59	16.59	12.5	12.33	7.04	9.25	6.28	10.39	15.63	9.41	10.9
arahy.Tifrunner.gnm1.ann1.5MV2CV	0.33	0.31	0.24	0.42	0.2	0.34	0.32	0.52	0.45	0.43	0.46	0.35	0.47	0.53	0.38	0.25	0.31	0.45
arahy.Tifrunner.gnm1.ann1.6BK6B8	0.27	0.08	0.17	0.39	0.1	0.18	0.21	0.27	0.45	0.27	0.3	0.11	0.37	0.31	0.3	0.27	0.37	0.24
arahy.Tifrunner.gnm1.ann1.K6QUG2	20.72	22.81	29.72	15.23	16.77	14.51	14.86	21.27	21.4	23.86	16.59	21.28	23.51	25.95	24.48	25.43	23.13	27.14
arahy.Tifrunner.gnm1.ann1.QEK7F9	14.54	15.52	19.78	9.43	10.35	7.71	7.53	14.53	15.73	20.51	14.31	14.49	14.67	19.62	15.39	13.98	15.24	17.64
arahy.Tifrunner.gnm1.ann1.4G06NJ	12.38	13.85	11.58	10.84	11.68	9.41	10.59	18.72	15.58	13.97	13.73	10.18	13.52	12.79	12.04	13.94	13.22	16.28
arahy.Tifrunner.gnm1.ann1.KDI7TH	6.32	6.02	5.94	3.24	6.67	3.21	2.91	11.48	13.29	11.51	6.88	5.54	6.95	7.55	5.19	5.24	9.35	12.23
arahy.Tifrunner.gnm1.ann1.YSN9W3	9.93	10.2	9.59	6.06	10.2	6.11	5.87	14.96	16.04	12.38	11.71	8.52	10.21	11.8	8.52	10.03	10.61	17
arahy.Tifrunner.gnm1.ann1.XVBX4A	2.9	2.28	1.82	1.58	1.45	2.41	2.85	1.91	2.63	1.9	2.04	1.97	2.09	2.94	2.65	3.35	2.8	3.06
arahy.Tifrunner.gnm1.ann1.82B8SU	0.5	0.13	0.14	0.07	0.2	0.06	0.22	0.06	0.29	0.2	0.54	0.43	0.15	0.74	0.59	0.06	0.13	0.36
arahy.Tifrunner.gnm1.ann1.Y9PZ1H	0.4	0.1	0.38	0.11	0.17	0.12	0.04	0.19	0.21	0.15	1.05	0.26	0.55	0.48	0.74	0.25	0.31	1.09
arahy.Tifrunner.gnm1.ann1.RC4286	2.07	1.94	2.31	1.06	0.61	1.2	1.52	1.12	0.65	0.73	0.27	2.4	1.85	1.64	1.4	0.87	0.81	0.72
arahy.Tifrunner.gnm1.ann1.6MJ8Q6	12.45	9.54	10.69	8.78	9.68	6.95	10.08	4.88	6.27	6.41	5.02	6.74	6.6	9.83	9.87	6.24	5.79	6.09
arahy.Tifrunner.gnm1.ann1.AE6IJA	8.49	6.94	7.96	4.07	5.36	3.11	4.71	2.78	3.12	3.12	3.49	2.35	3.88	6.15	5.91	3.55	3	3.54
arahy.Tifrunner.gnm1.ann1.0SK1H1	2.8	2.71	3.02	1.09	3.09	2.09	2.04	2.2	2.05	2.4	2.48	2.52	2.44	2.47	1.95	0.88	2.01	2.34
arahy.Tifrunner.gnm1.ann1.N4EN9H	1.57	1.57	3.58	0.69	1.46	0.49	0.77	0.36	3.42	0.59	0.05	1.12	0.66	2	0.4	0.54	1.21	0.72
